# Supplementary material for: Dual targeting of tumoral cells and immune microenvironment by blocking the IL-33/IL1RL1 pathway
Source: Nat Commun. 2025 Jul 14;16:6369. doi: 10.1038/s41467-025-61567-7 (PMC12259856; doi:10.1038/s41467-025-61567-7)
Supplement: Supplementary file 3 — Supplementary Dataset 1 [file 41467_2025_61567_MOESM3_ESM.xlsx]

## Sheet: Sheet1
Supplementary Data 1. Differentially expressed genes comparing RNA-seq in Il1rl1f/f vs Il1rl1f/f Mx1Cre LSCs (adjusted p-value < 0.05 and absolute fold change > 1)
Gene_ID	P-value	FDR
Gm42417	8.04e-06	5.54e-05
Gm10451	3.58e-33	2.36e-31
Cstdc5	1.16e-258	2.39e-255
Nxf7	1.42e-16	3.58e-15
Cstdc4	2.41e-182	2.78e-179
Ifi213	0	0
Stfa2l1	4.9e-52	6.06e-50
Tex19.1	2.42e-46	2.45e-44
Afm	1.09e-07	1.06e-06
Gjb3	2.04e-13	3.96e-12
Tctn2	4.48e-10	6e-09
Slc13a5	2.65e-51	3.22e-49
Gm33858	7.36e-23	2.89e-21
Fam20a	5.33e-10	7.07e-09
Olfm4	0	0
Zfp345	2.64e-06	2.02e-05
Gm29125	1.17e-07	1.12e-06
Igfbp3	7.95e-07	6.68e-06
S1pr5	7.81e-10	1.01e-08
Pom121l2	0.00109	0.00433
Chit1	1.72e-60	2.71e-58
Gm37090	1.68e-07	1.58e-06
Hif3a	2.06e-11	3.24e-10
Gm48362	1.16e-121	6.13e-119
Plxnb3	8e-10	1.04e-08
Tshr	3.87e-49	4.3e-47
E230016K23Rik	0.0183	0.0474
Tmem178	1.66e-71	3.3e-69
Gm35572	3.57e-10	4.86e-09
Junos	0.000379	0.00173
Gm2721	0.00308	0.0106
Fbp1	8.23e-123	4.6e-120
Gm47598	5.93e-05	0.000332
Gm37969	0.000176	0.000874
1700028E10Rik	6.34e-08	6.34e-07
Mrgpra2b	3.01e-26	1.4e-24
Tmc7	2.67e-15	6.1e-14
Dpep3	0.000596	0.00257
Scnn1a	2.13e-109	8.34e-107
Slc26a8	1.62e-22	6.23e-21
Ttc21a	2.92e-27	1.42e-25
Chil3	1.42e-23	5.79e-22
Tspan10	0.00142	0.00548
Gcsam	4.74e-09	5.49e-08
Gm30238	3.37e-07	3e-06
Clec4b2	6.5e-36	4.76e-34
Ptprr	5.38e-16	1.3e-14
Mapk13	5.07e-12	8.56e-11
Gm49766	0.00142	0.00549
Gm15232	2.22e-06	1.72e-05
Gm13371	0.00213	0.00777
Ankrd63	4.45e-16	1.08e-14
9430037G07Rik	0.000134	0.000685
Fbxo27	1.43e-05	9.29e-05
Ptprb	7.81e-08	7.72e-07
Ace	3.13e-14	6.62e-13
Smkr-ps	3.77e-11	5.74e-10
Gm33195	0.00732	0.0221
Gm18905	0.0164	0.0433
Grb14	1.73e-09	2.14e-08
Cd300ld3	0.000339	0.00157
Col1a1	3.32e-06	2.48e-05
D930048N14Rik	8.15e-11	1.19e-09
Smim6	1.85e-10	2.6e-09
Nme9	0.00146	0.00559
Irf6	3.49e-09	4.12e-08
C3ar1	2.27e-05	0.000142
Gm40841	0.000429	0.00193
Zfp697	3.11e-18	8.88e-17
Gm10584	0.000258	0.00123
Gm15834	0.00726	0.022
Gm30726	0.00731	0.0221
Gm12708	0.00112	0.00445
Sec16b	4.01e-65	6.97e-63
Chil1	3.77e-22	1.41e-20
Mogat2	2.59e-52	3.22e-50
Gm15950	0.00709	0.0216
Cd300e	0.000221	0.00107
Adgb	0.00231	0.00832
Gm43272	0.000337	0.00156
A630035G10Rik	0.00738	0.0223
Gm26660	0.00115	0.00455
Synpo2	1.78e-16	4.46e-15
Panct2	2.46e-11	3.83e-10
Ccn5	0.0184	0.0476
1810008I18Rik	1.6e-07	1.5e-06
Gm26692	0.00155	0.0059
Gm43621	9.22e-06	6.24e-05
Vmn2r96	6.5e-11	9.66e-10
4833411C07Rik	0.00481	0.0156
Tcim	0.00838	0.0247
Mgam	9.13e-146	7.02e-143
Gm15506	0.000984	0.00397
Gm37261	1e-23	4.09e-22
Mgst2	5.72e-97	1.82e-94
Six1	3.95e-176	4.04e-173
Rassf10	7.16e-06	5e-05
Gm49327	3.07e-08	3.2e-07
Gm45752	0.000244	0.00117
Wdr66	9.06e-12	1.49e-10
Cxadr	1.99e-07	1.84e-06
Myl10	0.0038	0.0127
4930444F02Rik	2.32e-28	1.26e-26
F830208F22Rik	5.72e-12	9.59e-11
5730405O15Rik	0.000563	0.00244
5330426L24Rik	4.39e-05	0.000254
Slco4c1	0.000793	0.00331
Rnf150	1.75e-19	5.35e-18
Gm37174	0.000663	0.00283
Fbln5	0.00552	0.0175
4933440M02Rik	3.83e-20	1.23e-18
Gpr84	5.99e-28	3.12e-26
Gm12498	7.4e-26	3.36e-24
Abca13	2.18e-58	3.2e-56
Gm16028	1.15e-25	5.19e-24
BC046401	0.0151	0.0404
Ffar2	2.09e-12	3.66e-11
Col4a1	2.56e-21	9.04e-20
Gm38309	0.00914	0.0266
Padi1	0.00809	0.024
Sugct	0.00586	0.0184
Gm44005	0.00184	0.00684
Flt4	0.00425	0.014
Adcy4	0.00971	0.0279
9530056K15Rik	0.0105	0.0299
Flt1	2.77e-60	4.33e-58
4933406C10Rik	0.00749	0.0226
Myom1	0.000351	0.00162
Gm49320	6.9e-13	1.27e-11
Fcnb	2.08e-08	2.21e-07
4930438A08Rik	7.78e-13	1.42e-11
Gm43054	0.0132	0.0361
Tmprss7	0.00205	0.00752
Gal	0.0124	0.0343
5730507A11Rik	0.0125	0.0346
Qrfp	0.000817	0.0034
Six4	4.69e-07	4.07e-06
6720468P15Rik	0.00911	0.0265
Gm44901	0.000725	0.00305
Id2	3.57e-102	1.22e-99
Trim43c	6.31e-16	1.51e-14
Tnfrsf8	7.66e-05	0.000417
Smpdl3b	0.000362	0.00166
Tnnt1	1.91e-50	2.27e-48
4930543I11Rik	2.65e-39	2.11e-37
Myadml2os	0.019	0.0488
Nkg7	8.25e-85	2.3e-82
9230111E07Rik	1.19e-06	9.73e-06
Ccdc149	2.31e-08	2.44e-07
Spdya	0.00521	0.0166
Tdrd9	2.15e-43	1.96e-41
Fbn1	1.68e-06	1.33e-05
Cdh17	7.2e-24	2.95e-22
Sirpb1c	1.03e-09	1.31e-08
Olfml2b	2.3e-20	7.52e-19
Cacna1b	1.63e-24	6.92e-23
Dmrtb1	5.33e-151	4.68e-148
Fbxo17	1.93e-17	5.24e-16
F5	1.34e-28	7.38e-27
Gm36723	0.0127	0.0349
Hkdc1	0.000208	0.00101
Cnmd	3.45e-11	5.27e-10
Catsperd	0.0018	0.00671
Pax8	4.77e-12	8.06e-11
Dsp	8.28e-11	1.21e-09
Cmtm8	6.19e-05	0.000344
Trem2	1.05e-07	1.02e-06
Hsd11b1	1.11e-30	6.69e-29
C5ar2	3.3e-07	2.94e-06
Gm15672	0.00738	0.0223
B430319F04Rik	0.000777	0.00325
Gm6566	0.00041	0.00185
Tlr1	1.56e-51	1.92e-49
AL935121.1	0.0025	0.00892
Gm43268	0.000332	0.00154
Gm6522	0.000759	0.00318
Mroh6	0.00652	0.0202
4833413E03Rik	7.01e-05	0.000385
4933407K13Rik	1.06e-11	1.73e-10
Nlrp12	1.06e-09	1.35e-08
2810428J06Rik	0.00531	0.0169
Pcdhb17	0.00735	0.0222
Tnfrsf23	4.47e-10	5.98e-09
C330013E15Rik	0.00629	0.0196
Gdpd2	0.000215	0.00104
Gm10101	0.000373	0.00171
Gm49601	2.6e-07	2.37e-06
Gm50253	3.21e-22	1.21e-20
Gm28845	0.00881	0.0258
5031425F14Rik	0.000319	0.00149
2900005J15Rik	4.36e-12	7.41e-11
Nectin4	7.54e-21	2.57e-19
Cdkn2b	0.0189	0.0487
Gm16026	1.13e-07	1.09e-06
Gm43307	0.016	0.0425
Penk	9.15e-83	2.35e-80
C920006O11Rik	6.02e-08	6.04e-07
Tssk4	0.0141	0.0381
Gm15401	1.19e-05	7.92e-05
Gm29774	0.00356	0.012
Gm9993	0.00831	0.0246
Ptgs1	6.37e-78	1.51e-75
Kcng1	2.06e-21	7.34e-20
E030042O20Rik	0.000555	0.00242
Clec4a2	1.63e-68	3.06e-66
Adhfe1	3.88e-06	2.84e-05
Gm38099	0.018	0.0469
Gm43338	0.0101	0.029
Gm20687	0.000117	0.000611
Gm43513	0.000482	0.00214
Arhgef17	7.3e-25	3.17e-23
Col6a1	0.0106	0.0302
9330159M07Rik	7.72e-82	1.9e-79
Igfbp4	8.1e-125	4.82e-122
Ggnbp1	3.15e-14	6.66e-13
Septin5	2.46e-09	2.97e-08
Filip1	3.04e-11	4.66e-10
Gm37607	0.00244	0.00875
F11r	0.000352	0.00162
Gm49871	0.00502	0.0161
Lmo7	0.00618	0.0193
Prps1l1	3.6e-05	0.000213
Gm45250	2.39e-09	2.9e-08
Sirpb1a	0.0072	0.0218
Gm4890	0.00312	0.0108
Eps8l2	1.1e-13	2.19e-12
2010016I18Rik	1.03e-07	1e-06
Vmn2r97	1.73e-17	4.72e-16
Gm48701	0.0128	0.0353
Pnpla1	0.00039	0.00177
Gm36079	0.00174	0.0065
Gm7967	4.16e-11	6.3e-10
Lhfp	2.32e-14	4.96e-13
Gm15787	0.0051	0.0163
Cables1	2.68e-05	0.000164
A930029G22Rik	0.00144	0.00554
A430110L20Rik	0.00862	0.0253
6430590A07Rik	0.00205	0.00752
Nrap	3.88e-17	1.03e-15
Zfp174	1.57e-05	0.000101
Sh2d6	0.00556	0.0176
Gm49167	0.00315	0.0108
Bcl2a1a	0.0152	0.0406
Kcnh7	1.53e-11	2.45e-10
B230208H11Rik	1.15e-08	1.27e-07
Sytl1	9.66e-30	5.71e-28
Mrgpra2a	0.000259	0.00124
Aox2	0.0191	0.049
Pip5k1b	9.6e-20	2.98e-18
Gm20544	1.73e-07	1.61e-06
Gm45286	0.00111	0.0044
A430072P03Rik	5.16e-13	9.63e-12
Gm16576	1.11e-23	4.54e-22
Gm38320	0.0187	0.0482
Fabp4	0.000725	0.00305
B230216N24Rik	0.000215	0.00104
Fitm1	0.000537	0.00235
Tet1	5.97e-09	6.82e-08
Gm45819	1.36e-06	1.1e-05
Gm14391	9.5e-11	1.38e-09
Lsr	1.37e-10	1.96e-09
Gm15952	0.00801	0.0238
9030407P20Rik	8.16e-05	0.000442
4930500F10Rik	0.00474	0.0154
4833418N02Rik	5.53e-09	6.36e-08
Lama5	1.44e-08	1.57e-07
Lair1	2.93e-68	5.45e-66
Gm15503	1.44e-06	1.16e-05
Gm29123	0.0107	0.0304
C130026I21Rik	1.6e-45	1.54e-43
Il18rap	3.43e-07	3.05e-06
Rnf165	1.79e-06	1.41e-05
Col4a2	5.18e-07	4.47e-06
Gm42572	0.000235	0.00113
Gm29284	2.46e-05	0.000152
Adgrd1	0.0193	0.0495
Alpk3	0.0129	0.0355
P2ry6	3.04e-06	2.29e-05
Ptpn3	2.8e-16	6.93e-15
Gm20342	1.14e-59	1.73e-57
Acpp	7.23e-31	4.46e-29
Lurap1	1.88e-05	0.000119
Fbxo36	0.014	0.038
Gm21781	3.1e-12	5.34e-11
Usp44	2.84e-06	2.15e-05
Gm9958	0.000114	0.000597
Gm14295	7.78e-12	1.29e-10
Sele	0.0106	0.0302
Gm26873	4.97e-05	0.000283
Gm19557	0.00271	0.00955
Gm43597	0.0126	0.0346
Gm28720	0.000513	0.00225
Tfpi	5.2e-13	9.69e-12
Gm18342	0.00646	0.02
Carmil2	1.23e-58	1.81e-56
5830444B04Rik	1.03e-05	6.9e-05
Trim66	3.26e-09	3.87e-08
Gm30948	2.3e-05	0.000143
Arsb	1.02e-156	9.93e-154
Gm33619	0.015	0.0401
Gm42435	0.0102	0.0292
Il13ra1	1e-15	2.35e-14
Nhsl1	1.17e-10	1.69e-09
Large2	9.75e-05	0.000519
Map3k9	4.13e-15	9.31e-14
Gm9949	0.0071	0.0216
Glt1d1	4.2e-40	3.45e-38
Gm2996	0.000591	0.00255
Ltb4r2	0.000561	0.00244
Alcam	8.39e-18	2.34e-16
Mgl2	3.16e-14	6.67e-13
Gm9776	3.84e-09	4.5e-08
F630028O10Rik	4.88e-84	1.32e-81
Frmd6	8.43e-09	9.46e-08
Ptk7	1.16e-08	1.28e-07
Rnf125	2.92e-15	6.66e-14
Epm2a	9.96e-08	9.7e-07
Gm43254	6.73e-06	4.72e-05
Otogl	4.96e-14	1.03e-12
Aff2	4.84e-18	1.37e-16
4930432K21Rik	3.04e-06	2.29e-05
Hdgfl3	1.71e-18	4.96e-17
Cep83os	4.46e-18	1.27e-16
4930518I15Rik	0.00242	0.00868
Clec18a	1.92e-12	3.4e-11
Flicr	0.0188	0.0484
Elane	9.69e-237	1.79e-233
Gm41442	0.000127	0.000654
Gm42669	0.0048	0.0155
Gtsf1	5.86e-05	0.000328
Muc13	3.66e-26	1.7e-24
Gm11505	2.1e-22	7.99e-21
Gm36948	0.00435	0.0143
Gm37795	1.57e-09	1.95e-08
AI661453	6.12e-10	8.06e-09
Dennd2d	2.91e-39	2.31e-37
Pglyrp1	8.35e-10	1.08e-08
Lrrc29	7.77e-08	7.68e-07
F8	0.0138	0.0375
Prss57	1.04e-114	4.56e-112
Dab2	1.51e-07	1.43e-06
Gm39556	7.93e-10	1.03e-08
Gm38220	0.00224	0.00812
Lmntd2	1.16e-05	7.73e-05
Gm13375	1.58e-05	0.000102
Mrvi1	0.00205	0.00752
Tesmin	1.27e-10	1.83e-09
Pard6b	9.7e-15	2.13e-13
Gm44829	0.00984	0.0283
Ino80dos	2.44e-22	9.25e-21
2810454H06Rik	0.00163	0.00617
Gm47372	0.0187	0.0482
B4galt4	7.84e-39	6.13e-37
5830408C22Rik	0.00865	0.0254
B130034C11Rik	0.00764	0.0229
Gm26510	0.00012	0.000622
Syngr4	0.0138	0.0374
Cacnb1	1.43e-13	2.83e-12
Gm15706	2.78e-05	0.000169
Gm26512	2.21e-05	0.000138
Kcnip3	9.73e-56	1.35e-53
Gm28187	1.43e-12	2.56e-11
Hook1	3.16e-12	5.44e-11
Cideb	5.57e-08	5.62e-07
Gm4961	2.84e-07	2.56e-06
Myadml2	1.3e-17	3.55e-16
Gng11	3.32e-16	8.15e-15
Padi3	1.97e-11	3.12e-10
Nat8f1	0.0164	0.0432
Gm43143	0.0121	0.0337
Ager	2.43e-13	4.69e-12
Zfp558	0.0131	0.036
Gm20554	0.0115	0.0322
Oas1c	0.000219	0.00106
I730030J21Rik	1.34e-05	8.74e-05
Prkcb	8.46e-78	1.97e-75
Gm12258	4.22e-08	4.31e-07
Prom1	1.67e-07	1.57e-06
3300005D01Rik	0.00137	0.00532
Gm14091	0.00122	0.0048
Lrrc27	0.000127	0.000653
Glis3	8.53e-15	1.88e-13
Gm47547	0.0133	0.0364
Slc2a9	7.14e-24	2.93e-22
Gm10778	0.00287	0.01
Gm43672	2.21e-15	5.07e-14
Gm43412	0.0147	0.0396
Rimbp3	0.000502	0.00221
Cdkn1c	2.02e-06	1.57e-05
Gm48161	7.85e-11	1.15e-09
Klhl33	0.0145	0.0391
Tspan2	5.35e-47	5.49e-45
AC167036.1	0.00141	0.00543
9230116N13Rik	0.00126	0.00492
Lncbate6	0.0185	0.0477
Mpo	8.51e-31	5.22e-29
Gm49883	6.18e-05	0.000343
Zfp395	2.3e-41	1.97e-39
Nrg4	5.64e-45	5.3e-43
Gm36401	0.000589	0.00254
C3	1.41e-76	3.06e-74
Ltb4r1	1.33e-39	1.07e-37
Fgf10	3.26e-05	0.000195
Gas2	1.5e-12	2.67e-11
Tmem102	0.0102	0.0292
Cpt1a	1.18e-112	5.05e-110
9330175E14Rik	0.000827	0.00343
Rwdd3	0.000176	0.000876
Col1a2	0.00332	0.0113
Gm45713	0.000239	0.00115
Asah2	2.48e-06	1.91e-05
Rapgef3	2.41e-18	6.91e-17
Dgat2	4.34e-11	6.54e-10
Nat8f4	0.0013	0.00509
Slamf7	3.87e-05	0.000227
5730409E04Rik	0.00011	0.000575
3830408C21Rik	0.00571	0.018
Havcr2	0.00388	0.0129
Angptl2	1.04e-13	2.08e-12
Tlr6	2.46e-17	6.61e-16
Gm11423	0.000494	0.00218
Gm44321	0.00192	0.00708
Gm16675	0.007	0.0214
Mnd1	9.26e-05	0.000496
D130040H23Rik	3.06e-05	0.000184
1700086O06Rik	0.00287	0.01
Gm26912	0.00834	0.0246
Trp53cor1	0.00024	0.00115
4930597O21Rik	0.00332	0.0113
4930451G09Rik	0.0104	0.0297
Smoc1	1.46e-28	7.98e-27
Gm50105	4.41e-11	6.64e-10
Zfp580	4.54e-10	6.08e-09
Gm16845	2.36e-10	3.27e-09
Ccdc106	0.00178	0.00666
Tomm6os	0.000447	0.002
Lyst	9.69e-31	5.88e-29
Ccdc122	8.5e-12	1.41e-10
Gm44250	3.92e-13	7.38e-12
Stag3	6.54e-70	1.26e-67
Lyrm9	5.83e-17	1.53e-15
2810039B14Rik	4.57e-05	0.000263
B3galt5	7e-12	1.17e-10
Mctp1	1.59e-21	5.72e-20
Rad9b	4.09e-09	4.77e-08
Cdkl4	0.00457	0.0149
Gm49284	5.32e-06	3.79e-05
Smad3	1.91e-21	6.82e-20
Tmem119	5.12e-42	4.47e-40
Aatk	1.54e-83	4.12e-81
Btnl9	1.51e-24	6.44e-23
C230037L18Rik	0.00239	0.0086
Tgfbr3l	4.97e-08	5.04e-07
Padi4	2.6e-10	3.58e-09
Gm26581	0.0022	0.00797
Gm9920	0.0187	0.0483
Gm28229	0.00037	0.00169
Mpv17l	0.00827	0.0245
Tnfsf8	0.00135	0.00526
Gm37829	0.00493	0.0159
Gm2007	0.00535	0.017
Azin2	6.23e-09	7.1e-08
Dpy19l3	2.1e-30	1.27e-28
Chst15	7.89e-16	1.87e-14
Armc3	0.00855	0.0251
Gm336	0.00722	0.0219
Cfap44	0.00322	0.011
Fcgr4	1.8e-07	1.68e-06
Tlr4	1.37e-07	1.3e-06
BC022960	3.85e-06	2.82e-05
Tceanc	3.69e-14	7.73e-13
A530088E08Rik	0.000125	0.000647
Svip	8.58e-112	3.6e-109
9130604C24Rik	0.0132	0.0362
Tbkbp1	4.77e-14	9.93e-13
Dio2	1.43e-43	1.32e-41
Gm8873	0.002	0.00735
Trem3	1.79e-33	1.21e-31
Pcdhgb5	0.000109	0.000573
Gm38155	0.00186	0.00691
4632404H12Rik	1.24e-16	3.13e-15
D130017N08Rik	6.34e-06	4.47e-05
Ly6a2	3.47e-05	0.000206
Gm28370	1.58e-05	0.000102
Star	5.18e-08	5.25e-07
Mirt1	3.24e-45	3.09e-43
Gm17491	2e-12	3.52e-11
Gm38192	0.0059	0.0185
Tnk1	0.000259	0.00123
Ccdc125	8.63e-53	1.1e-50
Gm45737	0.0121	0.0336
Mfsd6l	0.00813	0.0241
Zc3h6	1.08e-08	1.19e-07
Greb1	5.81e-09	6.65e-08
Gm6598	0.00153	0.00585
Cfap74	0.00499	0.016
Galr3	0.000479	0.00212
Dgkh	1.62e-12	2.88e-11
Clec4a1	5.01e-05	0.000285
Per3	5.14e-13	9.61e-12
Cage1	0.00693	0.0212
Upk3bl	0.00703	0.0214
Fmnl2	2.22e-11	3.48e-10
Zfp784	1.3e-05	8.55e-05
Gm43328	0.000593	0.00256
Lrp1	3.41e-13	6.49e-12
Zfp939	9.17e-05	0.000491
Abcd2	1.87e-52	2.35e-50
Ms4a3	1.15e-72	2.36e-70
Gm10384	9.33e-13	1.7e-11
Stkld1	0.00688	0.0211
E230001N04Rik	0.000564	0.00245
Gm17249	0.00482	0.0156
Gbe1	2.78e-38	2.13e-36
Gm35315	0.00171	0.00644
Gm27177	0.000993	0.004
9330160F10Rik	0.00569	0.018
Hfe	1.03e-06	8.53e-06
2310015A10Rik	4.8e-12	8.12e-11
Gm26577	0.000712	0.00301
Fgl2	3e-16	7.39e-15
Zfp773	3.76e-16	9.21e-15
Lbp	4.27e-76	9.16e-74
Mreg	7.35e-07	6.2e-06
Dtwd1	2.01e-16	5.04e-15
Serinc2	0.00509	0.0163
Baiap3	5.98e-07	5.12e-06
Olfr1029	5.42e-05	0.000307
Gfi1	2.45e-79	5.96e-77
Btbd8	2.86e-11	4.4e-10
Selp	0.0073	0.0221
4921507P07Rik	1.32e-05	8.65e-05
2810408A11Rik	1.18e-10	1.7e-09
Tmem147os	9.97e-07	8.25e-06
2610507I01Rik	8.17e-21	2.77e-19
Slc22a15	4.39e-16	1.07e-14
Gm10524	3.79e-13	7.16e-12
Zfp119b	2.09e-05	0.000131
Gm10863	0.00108	0.00431
Gm17655	0.000749	0.00314
Gm50205	0.00995	0.0286
Mcemp1	4.19e-10	5.63e-09
Nrp2	3.73e-05	0.00022
Lacc1	6.1e-19	1.81e-17
Gm37145	0.000497	0.0022
Rab11fip4	8.47e-28	4.34e-26
Nhsl2	8.19e-28	4.21e-26
Gm8066	0.00386	0.0129
Gm47572	0.0098	0.0282
Acad10	1.79e-12	3.17e-11
Wdr19	0.000442	0.00198
Rev1	1.74e-56	2.46e-54
Mgp	0.00954	0.0276
Gm48978	0.0179	0.0466
Gm38077	0.000152	0.000769
Lhfpl2	1.74e-15	4.02e-14
9330151L19Rik	6.35e-10	8.33e-09
Ldlrad4	5.61e-08	5.66e-07
BC025920	8.25e-05	0.000446
Gm47813	0.00375	0.0126
Gm43660	0.000113	0.000591
Gm26740	7.84e-11	1.15e-09
AC147806.2	4.15e-10	5.59e-09
Slc25a40	5.55e-09	6.37e-08
Mrpl23	1.67e-06	1.33e-05
Gca	7.98e-12	1.32e-10
Syne1	7.97e-09	8.97e-08
Gm12070	0.0089	0.026
Rhou	3.86e-05	0.000226
Mob3b	1.11e-09	1.41e-08
Mir181a-1hg	0.0134	0.0366
B4galt6	1.96e-84	5.41e-82
Plxnc1	4.36e-21	1.51e-19
Cirbp	3.26e-46	3.23e-44
Gm2011	0.000382	0.00174
Gm38253	0.000403	0.00182
Gpr18	3.25e-06	2.44e-05
Dapk2	6.44e-07	5.47e-06
2900076A07Rik	0.00121	0.00478
Gm49783	0.000223	0.00108
Gm6710	0.00204	0.00749
Cfb	0.0112	0.0315
Tmem220	0.000452	0.00202
Zcwpw1	8.96e-10	1.16e-08
Btnl7-ps	0.000462	0.00206
Gm13881	0.000699	0.00296
Vsig10l	1.29e-08	1.41e-07
Ephb2	0.000902	0.00369
Gm1604a	2.94e-30	1.76e-28
Ptges	7.65e-06	5.31e-05
Fgf2	2.51e-06	1.92e-05
Gm20735	4.22e-05	0.000246
Evpl	5.18e-22	1.91e-20
Adam3	0.00041	0.00185
Septin1	5.09e-31	3.17e-29
M1ap	0.0012	0.00472
Gm17017	2.55e-06	1.95e-05
Amn1	2.19e-09	2.67e-08
Gm50010	7.84e-06	5.42e-05
Gm20219	0.0171	0.0449
Lipt1	0.00145	0.00557
Sbsn	9.73e-08	9.5e-07
Arhgap27os3	0.000175	0.000871
Igf1r	3.67e-24	1.55e-22
Gm47798	0.00143	0.0055
Gm47640	1.38e-06	1.12e-05
Ccdc57	9.78e-12	1.61e-10
Homez	1.91e-11	3.03e-10
Fndc10	1.23e-13	2.44e-12
Gpr157	1.22e-07	1.17e-06
Cped1	1.43e-05	9.29e-05
G2e3	3.29e-23	1.31e-21
Lpl	5.03e-06	3.6e-05
Sun2	5.38e-98	1.77e-95
Cd33	8.73e-77	1.94e-74
Tns1	2.27e-35	1.64e-33
E130307A14Rik	3.22e-09	3.82e-08
A130014A01Rik	0.00133	0.00518
Gm14326	5.76e-05	0.000324
Uvssa	2.92e-19	8.77e-18
9230105E05Rik	4.39e-07	3.83e-06
Lin28a	5.1e-29	2.89e-27
Nlgn2	3.9e-23	1.55e-21
Als2cl	3.41e-06	2.54e-05
Il20rb	0.00039	0.00177
Arap2	1.47e-21	5.3e-20
Cd5	0.000422	0.0019
Shisa2	3.04e-14	6.45e-13
Far2	3.75e-31	2.37e-29
Gm34589	0.000109	0.000571
Gm13056	0.00601	0.0188
Pde8a	9.36e-20	2.91e-18
Gm17690	0.00781	0.0233
Il1rl2	5.02e-05	0.000286
Rnf144b	2.14e-22	8.15e-21
2010110K18Rik	0.000101	0.000537
BB031773	0.00259	0.00921
G430095P16Rik	4.39e-06	3.18e-05
Ankrd28	1.78e-88	5.22e-86
D130020L05Rik	0.000142	0.000722
D430040D24Rik	0.014	0.0378
Arhgap31	9.92e-41	8.32e-39
Dock5	1.44e-20	4.77e-19
1110025M09Rik	0.00267	0.00944
Tmsb15b1	0.0111	0.0313
Pdk1	8.63e-50	9.96e-48
Npff	0.000453	0.00202
Tnfaip8l1	0.000278	0.00131
Zfp119a	0.00761	0.0228
Ccm2l	1.23e-09	1.55e-08
Dock9	9.34e-17	2.41e-15
Gm17552	0.000337	0.00156
Amotl2	0.000325	0.00151
Pxt1	9.34e-09	1.04e-07
Gsr	1.27e-150	1.07e-147
D630023F18Rik	1.01e-15	2.37e-14
Miat	0.0166	0.0438
Sp3os	0.00566	0.0179
Ldlrad3	9.66e-19	2.84e-17
Rnf170	1.15e-17	3.15e-16
Epb41l4b	5.39e-16	1.3e-14
Pde3b	1.48e-18	4.3e-17
Gm42595	0.000247	0.00118
Plscr3	1.93e-47	2.03e-45
St8sia1	0.00146	0.0056
Gm49747	0.00239	0.00859
Ccl25	8.02e-05	0.000435
Gm4631	7.51e-13	1.37e-11
AI839979	7.34e-13	1.34e-11
Gm14288	0.0185	0.0479
Gm37305	1.17e-07	1.13e-06
Gm15265	0.0172	0.0452
Tnfrsf1b	1.93e-33	1.31e-31
Bcl11b	1.31e-06	1.06e-05
Cbr4	4.81e-13	8.99e-12
Gm17828	0.00703	0.0215
Gm15853	3.12e-07	2.79e-06
1700012D14Rik	0.0134	0.0365
Map3k15	1.98e-09	2.42e-08
4632427E13Rik	4.78e-05	0.000274
Spata13	2.89e-78	6.92e-76
Dpep2	2.05e-10	2.86e-09
4930577N17Rik	0.000175	0.00087
Gm21188	2.97e-19	8.92e-18
Tmem150b	3.58e-14	7.51e-13
Msh5	4.72e-06	3.39e-05
Gm20008	4.04e-05	0.000236
8030453O22Rik	9.11e-08	8.94e-07
Gm16153	0.000225	0.00109
Gm15987	0.00639	0.0198
Gm5237	0.00549	0.0174
Siglece	1.92e-10	2.7e-09
Atp2b4	2.97e-31	1.88e-29
Aspm	2.8e-28	1.49e-26
Il15ra	1.09e-06	8.96e-06
Gm45221	0.0127	0.0349
Lfng	1.15e-06	9.4e-06
Pts	7.12e-48	7.64e-46
Slc9a3r2	1.15e-05	7.65e-05
Pmel	0.00765	0.0229
Itga4	2.28e-54	3e-52
Gm13241	0.00239	0.00858
Gm46620	1.35e-10	1.93e-09
Ypel1	0.00264	0.00935
E330034L11Rik	0.0125	0.0344
Gda	2.08e-83	5.48e-81
Klhl23	3.87e-07	3.42e-06
Efcab11	9.1e-05	0.000488
Rai14	0.00731	0.0221
4732496C06Rik	0.00481	0.0156
Nav2	1e-18	2.94e-17
3000002C10Rik	2.74e-06	2.09e-05
Gm8437	0.00934	0.0271
Gm34084	0.0051	0.0163
Gm26782	5.05e-09	5.82e-08
Bnip5	8.07e-11	1.18e-09
C920021L13Rik	0.000215	0.00104
Lmbr1	2.11e-07	1.95e-06
Btf3l4	6.43e-12	1.07e-10
Adamtsl4	0.000746	0.00313
Gm15601	0.00447	0.0146
Tnni3	0.000412	0.00186
Tfpi2	0.000479	0.00213
Gm43300	9.08e-05	0.000487
Gm50107	0.00319	0.0109
Pram1	2.3e-19	6.98e-18
Nmnat3	3.52e-08	3.64e-07
5430403G16Rik	0.000523	0.0023
2810402E24Rik	1.85e-08	1.98e-07
Nrip1	1.58e-18	4.6e-17
Cd63	2.6e-46	2.62e-44
Btbd11	6.68e-05	0.000368
Il18bp	0.000428	0.00192
Zfyve27	7.55e-46	7.29e-44
2410022M11Rik	9.29e-05	0.000497
Tbxas1	2.11e-11	3.31e-10
Tmx4	2.14e-49	2.42e-47
Ccdc17	0.0119	0.0332
Gm6714	0.000115	0.0006
Vmn2r84	8.04e-06	5.54e-05
Smug1	2.35e-10	3.26e-09
Gm1976	0.000291	0.00137
Gm43681	0.01	0.0288
2810001G20Rik	8.76e-05	0.000472
Satb2	0.000558	0.00243
Tmem40	1.14e-11	1.86e-10
Sqor	6.39e-07	5.44e-06
Wdr25	0.00217	0.00787
Gm15545	3.66e-05	0.000216
2210406H18Rik	0.0015	0.00573
Fgd6	0.000173	0.000861
Dync2h1	1.31e-11	2.11e-10
Stap1	7.56e-10	9.82e-09
Gm47694	0.00146	0.0056
9930012K11Rik	0.00415	0.0137
Tspoap1	4.53e-30	2.7e-28
1810006J02Rik	4.72e-11	7.07e-10
Nebl	0.00369	0.0124
Lta4h	1.89e-90	5.72e-88
Tmsb15l	0.000148	0.000752
Bnip3	1.71e-14	3.69e-13
Galm	0.000521	0.00229
Gm31166	9.02e-05	0.000484
H1f0	2.09e-73	4.33e-71
Cyp4f13	2.71e-13	5.21e-12
Itih5	1.02e-12	1.84e-11
9930017N22Rik	0.000439	0.00197
Dstn	1.2e-102	4.25e-100
Glt8d2	0.0139	0.0377
Myof	0.00978	0.0281
Avpr2	3.55e-06	2.63e-05
Aff1	6.07e-31	3.77e-29
Afap1	2.77e-31	1.77e-29
4932422M17Rik	2.78e-20	9.05e-19
Gm28417	4.31e-07	3.77e-06
Ttc14	8.78e-29	4.89e-27
Siglecf	2.45e-40	2.04e-38
5330438D12Rik	0.00307	0.0106
Gm49874	5.37e-05	0.000304
Stx17	4.29e-24	1.8e-22
Tmem216	3.21e-06	2.41e-05
E230032D23Rik	0.0128	0.0352
A930005H10Rik	0.00345	0.0117
Hsd17b14	0.0184	0.0476
Mnd1-ps	1.27e-05	8.37e-05
C130050O18Rik	1.12e-12	2.03e-11
1700109H08Rik	0.000124	0.000642
Glce	1.21e-20	4.01e-19
G0s2	0.0122	0.0339
Aph1c	5.99e-07	5.13e-06
A530017D24Rik	3.88e-06	2.84e-05
Krt80	4.89e-28	2.57e-26
Clec5a	0.000278	0.00132
Zfp967	0.016	0.0425
Fbxl2	9.74e-05	0.000518
Gm47754	0.000763	0.00319
Gpr137c	0.00415	0.0137
Mtx3	2.04e-11	3.21e-10
Coq8a	1.62e-10	2.29e-09
Gm43460	0.00718	0.0218
Pygl	8.97e-31	5.46e-29
Arl11	1.33e-22	5.15e-21
Cst7	7.81e-34	5.34e-32
Zfp169	2.42e-05	0.00015
Pxylp1	1.13e-89	3.36e-87
2510046G10Rik	0.0106	0.0302
Lrrc56	1.73e-05	0.000111
Slc39a11	7.86e-42	6.8e-40
Rtn4r	6.09e-07	5.2e-06
Trps1	3.32e-22	1.25e-20
Gas2l3	1.96e-20	6.45e-19
Tas1r1	0.00473	0.0154
Prss16	1.25e-34	8.71e-33
Zkscan8	1.4e-16	3.53e-15
Gm38248	0.0195	0.0499
Chst11	1.93e-23	7.78e-22
Gm38102	1.62e-13	3.18e-12
AI480526	1.05e-11	1.72e-10
Stard8	5.92e-07	5.07e-06
Mtus1	3.09e-64	5.18e-62
Pfkfb4	1.11e-06	9.11e-06
Mvb12b	2.71e-33	1.8e-31
Marveld1	2.48e-13	4.8e-12
Dmc1	9.44e-20	2.93e-18
Trdmt1	1.04e-08	1.15e-07
Mtcp1	8.46e-08	8.32e-07
Cdk6	7.22e-54	9.31e-52
Synj2	9.52e-08	9.31e-07
Gm16581	0.00874	0.0256
Pde1b	1.29e-16	3.27e-15
Gm46339	0.00718	0.0218
Top3b	1.27e-52	1.6e-50
Fan1	2.33e-07	2.13e-06
Mgmt	0.000484	0.00214
Spint2	1.62e-26	7.65e-25
Rab37	2.24e-07	2.06e-06
1500015A07Rik	0.000278	0.00132
Zbtb26	9.85e-06	6.65e-05
Ppm1f	1.16e-29	6.77e-28
Hal	0.000642	0.00274
2610035D17Rik	0.00318	0.0109
Hcst	7.02e-07	5.94e-06
Asap1	2.37e-38	1.82e-36
Phactr2	1.27e-16	3.2e-15
N4bp3	1.61e-05	0.000103
Gm43379	0.00622	0.0194
Gm45867	2.28e-06	1.76e-05
Gm12709	2.42e-05	0.00015
Gm16372	0.00324	0.0111
Mcu	1.06e-28	5.9e-27
S1pr2	7.05e-09	7.99e-08
Zfp329	3.7e-12	6.33e-11
Glrp1	0.000511	0.00225
Ikbke	3.68e-29	2.12e-27
0610040J01Rik	3.59e-08	3.7e-07
Arhgap19	4.81e-50	5.58e-48
Gm45062	0.00576	0.0181
5033406O09Rik	0.000488	0.00216
Dennd11	2.4e-16	5.99e-15
Samd9l	1.24e-06	1.01e-05
Sipa1l1	1.57e-20	5.2e-19
4833407H14Rik	0.00862	0.0253
Hpse2	0.000518	0.00228
A530032D15Rik	3.06e-05	0.000184
Paqr5	0.00273	0.00961
Rassf2	2.09e-38	1.62e-36
F10	3.05e-46	3.04e-44
Cebpe	6.51e-20	2.05e-18
Zfp518b	6.02e-21	2.07e-19
Snhg4	1.01e-09	1.3e-08
9530085L11Rik	0.0113	0.0316
Tmem80	2.59e-07	2.35e-06
Prr33	0.000454	0.00202
4732487G21Rik	0.0024	0.00861
Mmp28	2.91e-12	5.04e-11
Serpine2	1.57e-09	1.95e-08
Gm21981	0.0135	0.0369
D730003I15Rik	0.0161	0.0426
Fv1	0.00138	0.00533
Nod2	0.00708	0.0216
Galc	5.48e-09	6.29e-08
Dtx4	2.9e-30	1.74e-28
Jpx	1.19e-05	7.92e-05
Ankrd16	1.32e-24	5.63e-23
Ppfibp2	3.84e-06	2.81e-05
Cryzl2	4.09e-10	5.51e-09
Kank3	2.88e-09	3.45e-08
Glb1l	2.25e-10	3.12e-09
Cx3cr1	2.03e-27	1e-25
Npl	0.00099	0.00399
Sfn	4.33e-07	3.78e-06
Snhg20	1.72e-13	3.37e-12
4930520O04Rik	1.32e-10	1.89e-09
Nedd9	1.82e-17	4.95e-16
Prkch	9.74e-05	0.000518
Pcgf5	5.46e-27	2.62e-25
Nfatc2	2.08e-09	2.54e-08
Zfp26	7.95e-16	1.88e-14
Zadh2	5.51e-17	1.45e-15
Phf7	2.03e-12	3.57e-11
Hspb6	6.76e-06	4.74e-05
Pilrb1	5.16e-05	0.000293
Zfp950	4.62e-11	6.93e-10
Mir142hg	0.0171	0.0449
Trp53i11	5.35e-07	4.61e-06
Aspa	0.00538	0.0171
Bmf	2.27e-12	3.97e-11
Aifm2	5.08e-11	7.59e-10
Cd63-ps	7.97e-25	3.44e-23
Prtn3	2.44e-51	2.98e-49
Esr1	1.08e-08	1.2e-07
Xkr5	1.66e-08	1.79e-07
Sec31b	0.0156	0.0415
Tyw3	5.23e-05	0.000297
Adcy6	7.2e-09	8.15e-08
Dleu2	1.13e-08	1.25e-07
Nlrx1	1.6e-24	6.81e-23
B230118H07Rik	2.93e-13	5.6e-12
Gm5831	1.08e-09	1.37e-08
Zkscan7	0.0179	0.0465
Vamp1	6.99e-36	5.09e-34
Oip5	9.2e-07	7.67e-06
Neil3	1.94e-16	4.86e-15
Amz1	6.35e-06	4.47e-05
Gm42715	2.82e-06	2.14e-05
Ash2l	4.58e-31	2.88e-29
Pex11g	4.64e-05	0.000267
1600014C10Rik	2.56e-33	1.71e-31
2310001H17Rik	1.02e-05	6.83e-05
Entpd5	9.89e-17	2.54e-15
2010315B03Rik	3.22e-06	2.42e-05
Ppp1r3d	0.0152	0.0406
Kbtbd6	8.92e-05	0.000479
Nudt16	9.85e-10	1.26e-08
Cenpf	5.39e-32	3.49e-30
Ptprj	2.31e-07	2.12e-06
4933421O10Rik	0.000824	0.00342
8430429K09Rik	0.00291	0.0101
Gramd1c	0.0175	0.0456
D3Ertd751e	1.64e-06	1.31e-05
Rhoj	0.00129	0.00504
Dennd1b	2.69e-12	4.69e-11
Palm	2e-57	2.88e-55
Rbm3-ps	7.54e-17	1.96e-15
Prox2	0.00342	0.0116
Gm18194	0.011	0.0311
Chrnb2	0.000909	0.00371
Sox13	7.13e-08	7.1e-07
Gm5141	0.00304	0.0105
Magef1	5.43e-05	0.000307
Cd28	3.84e-20	1.23e-18
Gm34680	0.000752	0.00315
Mpp1	1.98e-33	1.33e-31
Tns3	9.29e-39	7.23e-37
Adamts13	0.00707	0.0215
Zfp760	0.000389	0.00177
Cklf	1.12e-11	1.83e-10
Acvr2b	0.00261	0.00925
A730011C13Rik	0.00411	0.0136
Gpc1	1.97e-87	5.6e-85
Il1r2	0.00457	0.0149
Gm20257	0.00159	0.00603
Gm48062	0.00488	0.0158
Bach1	5.45e-25	2.37e-23
Rsbn1	1.5e-27	7.49e-26
1700007L15Rik	0.00938	0.0272
Zfp626	5.61e-09	6.44e-08
Cd300a	3.64e-20	1.17e-18
Ripk4	0.00273	0.00959
Gm37233	6.46e-05	0.000357
Cxcl12	0.00657	0.0203
Snx11	6.74e-18	1.9e-16
Zfp202	3.75e-05	0.000221
Plekhg3	3.04e-21	1.07e-19
Rbms1	1.1e-13	2.19e-12
N6amt1	5.93e-11	8.84e-10
Serpinb6a	0.000381	0.00173
Tnfrsf26	4.24e-05	0.000246
Trim5	9.65e-10	1.24e-08
Itgav	1.33e-14	2.9e-13
Carns1	1.67e-06	1.32e-05
Rdx	1.83e-54	2.43e-52
Glis2	0.00877	0.0257
Ctr9	2.52e-47	2.62e-45
Vegfa	3.82e-11	5.8e-10
AU022252	8.21e-09	9.23e-08
Acox3	3.53e-34	2.45e-32
BC048403	2.53e-10	3.49e-09
Deptor	7.69e-08	7.61e-07
CT010467.2	0.000887	0.00364
Lysmd4	4.68e-06	3.37e-05
Exosc6	8.2e-05	0.000444
Vcl	2.09e-11	3.29e-10
Glyctk	0.0111	0.0313
Zfp397	5.69e-18	1.6e-16
Ago4	2.33e-09	2.83e-08
B3gnt3	0.00642	0.0199
Shprh	3.75e-15	8.49e-14
Spns2	7.02e-05	0.000385
Xist	3.94e-12	6.72e-11
Rhbdd1	3.89e-15	8.8e-14
Zfp114	0.000795	0.00332
Setx	9.9e-32	6.38e-30
Gm9856	0.0102	0.0292
Tvp23a	0.00711	0.0216
Gm14325	0.000399	0.00181
Ifngr1	2.41e-97	7.79e-95
Agtrap	9.73e-37	7.24e-35
BC043934	0.000398	0.0018
Mospd3	8.15e-14	1.67e-12
Inpp1	2.66e-09	3.2e-08
Slc8b1	2.65e-28	1.41e-26
Gm45837	5.52e-06	3.92e-05
Gm15753	2.66e-10	3.66e-09
Prdx5	1.26e-24	5.43e-23
Clec4a3	0.00786	0.0234
Cdk19	7.26e-44	6.73e-42
Ccnb1	1.66e-27	8.26e-26
Pde2a	1.49e-09	1.86e-08
Abraxas1	2.44e-08	2.57e-07
Zfp704	1.47e-13	2.89e-12
Fam126b	2.98e-14	6.33e-13
Fbxo48	0.00013	0.000668
Gm10156	1.33e-11	2.15e-10
Bsn	1.83e-15	4.22e-14
Hdac9	1.88e-08	2.02e-07
Gm10642	0.0122	0.0338
Gm36161	2.04e-06	1.59e-05
Lpar1	0.0114	0.0321
Rtkn2	5.35e-05	0.000303
Gm20667	0.0191	0.049
Tmem8	1.95e-11	3.08e-10
Zfp687	4.59e-17	1.22e-15
Rnf217	5.56e-10	7.36e-09
Zfp414	5.4e-17	1.43e-15
Chl1	2.9e-05	0.000175
Rflnb	0.00718	0.0218
Creb3l3	0.0163	0.0431
Snx9	2.66e-13	5.13e-12
Haghl	1.1e-13	2.19e-12
Gm47652	3.4e-05	0.000203
Gng7	0.00226	0.00817
Cdc37l1	1.34e-20	4.46e-19
Nr2c2	4.41e-26	2.03e-24
Particl	0.00731	0.0221
Glrx	5.53e-13	1.03e-11
Fam20c	0.00993	0.0285
Ctbs	5.29e-10	7.02e-09
Gm49359	6.74e-07	5.72e-06
Rmnd5b	2.67e-11	4.13e-10
Fbxl20	9.27e-28	4.73e-26
Wee1	1.05e-16	2.68e-15
Gm50230	0.000355	0.00163
Gm12856	0.000401	0.00181
Gm3448	0.0177	0.0462
Ocrl	1.02e-13	2.05e-12
Dna2	3.65e-10	4.95e-09
Dram1	4.59e-20	1.47e-18
Cemip2	2.8e-16	6.93e-15
Pif1	2.3e-16	5.75e-15
Rag2	0.00435	0.0143
Prodh	3.14e-15	7.15e-14
Gzf1	1.05e-20	3.53e-19
Tpk1	0.00546	0.0173
Zfp971	7.15e-05	0.000392
Tmem35b	0.00647	0.02
Sdr42e1	3.41e-05	0.000203
Nphp3	2.26e-09	2.75e-08
Gm13632	0.0132	0.0362
Fbxw10	0.0115	0.0322
Slc25a26	0.000518	0.00228
Pilrb2	3.44e-05	0.000205
5730480H06Rik	2.85e-05	0.000173
Xdh	5.68e-05	0.00032
4933424M12Rik	8.4e-06	5.74e-05
D430020J02Rik	1.83e-09	2.25e-08
Mettl18	0.00167	0.00631
Ctns	6.1e-14	1.26e-12
Gstz1	1.9e-08	2.03e-07
Plekhf1	0.00285	0.01
Rbm47	3.49e-06	2.58e-05
Amer1	1.16e-07	1.11e-06
Zfp966	0.00164	0.00618
4930581F22Rik	1.23e-10	1.78e-09
Gm6104	6.98e-05	0.000383
AU041133	0.00459	0.0149
Slx1b	3.09e-08	3.22e-07
Ppp4r1l-ps	4.64e-12	7.86e-11
Dynlt1c	0.000363	0.00166
Zfp160	1.5e-08	1.64e-07
Kalrn	0.0102	0.0292
Inpp5j	0.000113	0.000592
Slc39a4	0.00212	0.00775
Gm16867	1.66e-06	1.32e-05
Fnip1	7.69e-25	3.33e-23
Daglb	2.58e-21	9.08e-20
A630052C17Rik	0.00748	0.0225
Rsrp1	8.04e-30	4.77e-28
Antxr2	9.74e-05	0.000518
Gm19719	0.0126	0.0348
Cav2	0.0105	0.0298
Fam160a2	4.92e-27	2.37e-25
Carf	0.000101	0.000536
Myc	2.21e-41	1.91e-39
Pcyt1a	1.54e-55	2.11e-53
1700001L05Rik	0.000106	0.000561
Cog7	7.22e-14	1.49e-12
Aldh6a1	1.02e-07	9.94e-07
Rnd3	0.00756	0.0227
Igsf6	1.43e-40	1.19e-38
Brca2	5.61e-09	6.44e-08
Ldlrap1	2.69e-27	1.32e-25
Rdh12	0.000152	0.000769
Stxbp5	2.46e-26	1.16e-24
Cass4	3.3e-07	2.94e-06
Oxsm	4.38e-11	6.61e-10
Sgms2	5.1e-46	4.98e-44
Sorl1	4.46e-19	1.33e-17
Gpr160	2.83e-12	4.91e-11
Osgepl1	2.34e-06	1.8e-05
Sft2d3	7.26e-09	8.21e-08
Nostrin	0.000192	0.000944
Zscan30	0.0146	0.0392
AW554918	1.92e-05	0.000122
Enox2	4.12e-06	3e-05
Nudt6	0.000154	0.000778
Fbxl4	7.89e-09	8.89e-08
Kbtbd7	1.26e-11	2.04e-10
Apmap	2.2e-21	7.77e-20
Ahnak	1.32e-05	8.65e-05
Dennd3	7.56e-10	9.82e-09
Smtn	1.3e-09	1.63e-08
Il12rb1	0.00158	0.006
Zdhhc20	8.27e-23	3.23e-21
Gstm1	1.52e-28	8.28e-27
Accs	1.04e-09	1.33e-08
Abhd4	1.6e-15	3.69e-14
Ankra2	3.85e-10	5.22e-09
Prickle3	8.61e-07	7.2e-06
1700008J07Rik	0.000707	0.00299
Ccdc28a	0.00146	0.0056
Piga	5.9e-08	5.93e-07
Firre	3.98e-13	7.49e-12
Agap1	1.68e-10	2.38e-09
Cyfip2	2.48e-20	8.08e-19
Haus1	2.64e-07	2.4e-06
Dcaf17	2.24e-09	2.72e-08
Gm43980	0.000591	0.00255
Galnt14	0.00588	0.0184
Tmem177	0.000509	0.00224
Tctex1d1	2.13e-08	2.25e-07
Pan2	1.43e-24	6.11e-23
Gin1	2.57e-06	1.96e-05
Itpripl2	3.28e-20	1.06e-18
Ctsg	7.17e-65	1.22e-62
Pdpr	2.35e-11	3.66e-10
Zfp873	0.000101	0.000537
S100a4	0.00712	0.0217
Gnpda2	1.94e-07	1.8e-06
Baiap2	1.02e-09	1.31e-08
Agl	6.62e-16	1.58e-14
Sulf2	0.00015	0.000758
Tmem18	3.92e-10	5.31e-09
E430024I08Rik	0.00637	0.0198
Rapgef6	1.04e-22	4.04e-21
Gm21982	2.92e-06	2.21e-05
Rnf144a	0.0003	0.00141
Hmgxb4	6.7e-28	3.45e-26
Sirt5	0.000729	0.00307
Pstk	1.08e-05	7.19e-05
Cd300c2	0.0145	0.039
Mtrf1	1.41e-05	9.16e-05
Wdr11	4.57e-15	1.03e-13
Tmem170b	5.46e-13	1.01e-11
Samd10	1.06e-05	7.09e-05
Gm50322	0.0111	0.0313
Armcx5	8.22e-06	5.63e-05
Baz1a	2.1e-47	2.2e-45
Gys1	2.68e-21	9.43e-20
Hmgb3	5.14e-15	1.15e-13
Tmem82	2.77e-05	0.000169
Hes6	1.4e-27	6.98e-26
Gm14305	0.00506	0.0162
Dnaaf3	0.000892	0.00365
Nme6	1.4e-07	1.33e-06
Kif24	3.97e-09	4.63e-08
Rbpj	2.93e-29	1.7e-27
Hmgb1-ps8	0.00789	0.0235
Gm17745	9.26e-08	9.07e-07
Zfp871	1.62e-14	3.51e-13
Smim4	6.08e-06	4.3e-05
Map3k6	0.0002	0.000978
Vmac	2.86e-05	0.000173
Shpk	0.000709	0.003
Dtnbp1	3.75e-15	8.49e-14
Mansc1	0.00217	0.0079
Zfp810	1.8e-05	0.000115
Pyroxd2	2.11e-13	4.09e-12
Cdk5r1	2.07e-06	1.61e-05
Cryz	0.00101	0.00407
Zfp945	9.28e-06	6.28e-05
Map3k5	6.56e-10	8.59e-09
Zfp930	5.26e-07	4.54e-06
Dennd2a	0.000189	0.00093
Pecr	0.00763	0.0229
Gm44103	0.0113	0.0316
Cfl2	3.86e-06	2.83e-05
Gm20300	0.00353	0.0119
Zbtb37	2.91e-06	2.2e-05
Ppcdc	9e-16	2.12e-14
A530040E14Rik	0.00149	0.00571
Fam122b	3.35e-11	5.12e-10
Ctnnd1	1.72e-07	1.61e-06
Kit	2.65e-23	1.06e-21
Fcsk	5.19e-15	1.16e-13
Gtpbp8	5.2e-08	5.26e-07
Oip5os1	1.62e-26	7.65e-25
Rhbdd2	9.27e-08	9.08e-07
Sema4a	1.96e-11	3.1e-10
3110082I17Rik	5.35e-11	7.98e-10
Nxpe4	0.00453	0.0148
4833438C02Rik	9.43e-07	7.84e-06
Arl15	0.0011	0.00436
Wdr5b	1.64e-05	0.000105
Smim19	0.000247	0.00118
Stard10	2.41e-05	0.000149
Zfp933	0.000447	0.002
9130023H24Rik	0.000536	0.00235
Pitpnc1	5.54e-12	9.3e-11
Myo15b	0.000211	0.00103
Lnpep	2.61e-16	6.49e-15
Mfsd7a	0.0115	0.0322
Ttc38	3.53e-07	3.13e-06
Zfp866	4.33e-11	6.53e-10
Zfc3h1	3.33e-14	7.02e-13
Zbtb42	7.4e-05	0.000404
Pxn	1.45e-28	7.93e-27
Tuba8	4.47e-06	3.24e-05
Zfp770	4.63e-05	0.000266
2700097O09Rik	0.000285	0.00134
Ckap2	2.69e-11	4.17e-10
Ccdc14	1.84e-08	1.97e-07
Uevld	9.11e-06	6.17e-05
Zfand4	2.07e-05	0.00013
Fmo5	0.000713	0.00301
Slc38a9	1.18e-09	1.49e-08
Zfp579	3.33e-05	0.000199
Ednra	1.93e-08	2.06e-07
Ptgir	0.000993	0.004
Gpr19	0.000346	0.0016
Fgr	0.000491	0.00217
Lztfl1	0.000167	0.000836
Zfp738	9.51e-07	7.91e-06
Megf9	1.67e-09	2.07e-08
Pag1	1.03e-09	1.31e-08
Wls	2.65e-17	7.14e-16
Fam217b	0.000388	0.00176
Pik3cg	8.44e-26	3.83e-24
Itgb3	9.8e-15	2.15e-13
Dpm1	1.57e-05	0.000101
Gm19605	0.00464	0.0151
Fam114a1	0.00511	0.0164
Parpbp	4.76e-05	0.000273
Sema6b	4.58e-09	5.31e-08
Sh2d3c	6.87e-22	2.53e-20
Egf	0.00656	0.0203
Cryl1	2.62e-06	2e-05
Ptpn22	3.34e-11	5.12e-10
Tbc1d8	1.5e-08	1.63e-07
Ikbkg	6.99e-17	1.82e-15
Mtm1	2.43e-07	2.22e-06
Neurl1b	0.00177	0.00662
Tmem65	1e-05	6.75e-05
Slc41a3	0.00232	0.00837
C2cd5	3.23e-17	8.66e-16
0610030E20Rik	3e-20	9.76e-19
Zdhhc4	5.8e-09	6.64e-08
Kantr	0.000368	0.00168
Hdac4	5.52e-07	4.74e-06
Orai2	2.13e-25	9.4e-24
Gm14038	0.00327	0.0112
Atp8b4	4.12e-31	2.59e-29
Nrde2	4.54e-11	6.83e-10
Gm9752	0.00568	0.0179
Msra	2.64e-14	5.61e-13
Sp140	4.97e-19	1.48e-17
Tnfrsf13b	3.99e-27	1.93e-25
Adssl1	5.38e-29	3.04e-27
Hps3	6.72e-19	1.99e-17
C920009B18Rik	0.000111	0.000582
Ppp2cb	8.65e-26	3.9e-24
Casp4	0.000896	0.00366
Cbx5	1.45e-15	3.37e-14
Pxmp4	2.94e-11	4.51e-10
Doc2g	0.00515	0.0165
Cpd	1.35e-16	3.41e-15
Leng8	2.49e-16	6.21e-15
Smim5	0.000655	0.00279
Rapsn	0.00291	0.0102
Msrb2	4.88e-05	0.000279
Crybg1	0.000368	0.00168
Nin	1.19e-16	3.01e-15
Snx13	1.32e-12	2.36e-11
Ccdc18	0.000894	0.00366
Fam185a	0.000909	0.00371
Chd7	8.65e-18	2.4e-16
Pstpip2	1.29e-11	2.08e-10
Card6	0.000761	0.00318
Ddb2	7.53e-05	0.00041
Atg9b	0.00263	0.00931
Septin10	8.28e-06	5.67e-05
Jrkl	6.68e-06	4.69e-05
Pnpla7	5.14e-20	1.63e-18
Zbtb34	1.77e-13	3.47e-12
Tbc1d23	2.08e-10	2.9e-09
Ctu1	2.41e-05	0.000149
Phkb	3.22e-21	1.13e-19
Gstm4	2.58e-07	2.35e-06
Gstm2-ps1	6.21e-06	4.38e-05
Sp110	3.25e-43	2.96e-41
Usf3	1.25e-09	1.57e-08
Dnajc12	0.0125	0.0345
Dubr	0.000987	0.00398
Hsdl2	2.75e-11	4.24e-10
Fam160b1	9.38e-16	2.21e-14
Pigm	3.78e-14	7.9e-13
Zfp609	3.82e-11	5.8e-10
Cep72	1.4e-08	1.53e-07
Atp6ap2	4.52e-26	2.08e-24
Ano10	1.64e-09	2.03e-08
Knstrn	5.93e-16	1.43e-14
Tssk6	0.00264	0.00934
Kif21b	2.85e-15	6.52e-14
Qsox1	7.48e-12	1.25e-10
Tst	1.39e-08	1.52e-07
Rnf219	5.47e-12	9.19e-11
Slc25a20	2.03e-06	1.58e-05
D330041H03Rik	0.00141	0.00543
Zfp59	0.00329	0.0112
Mthfs	0.0109	0.0308
Atxn1l	1.05e-13	2.12e-12
Arglu1	2.76e-27	1.35e-25
C1rl	0.00319	0.0109
Plin2	2.07e-22	7.89e-21
Slc16a3	2.17e-11	3.41e-10
Fmnl3	4.18e-15	9.42e-14
Tbrg1	8.01e-07	6.72e-06
Gsn	1.92e-10	2.69e-09
Erbb3	1.44e-09	1.8e-08
Mag	4.84e-07	4.19e-06
Slfn9	9.89e-08	9.65e-07
Zfp101	4.95e-06	3.54e-05
Cdca7l	4.4e-17	1.17e-15
Sema4d	1.66e-21	5.95e-20
Tmem51	0.0185	0.0477
Rpgr	0.0118	0.0328
Gatm	4.31e-16	1.05e-14
Inafm1	1.11e-05	7.41e-05
Dctn1	2.51e-33	1.68e-31
Lmo1	0.00391	0.013
Nsun3	1.34e-08	1.47e-07
Xylt1	5.94e-09	6.79e-08
Rbm3	1.33e-27	6.68e-26
Lrp4	5.26e-05	0.000298
Nek8	0.000459	0.00204
Trappc6a	2.76e-12	4.81e-11
Gm6169	1.22e-05	8.04e-05
Zfp512b	3.56e-16	8.72e-15
Arhgap18	1.97e-10	2.76e-09
Ifitm2	1.67e-24	7.05e-23
Itgb3bp	0.00998	0.0286
Hddc3	0.0162	0.0428
Zfp629	9.43e-08	9.23e-07
Ceacam1	1.17e-11	1.91e-10
Tpcn1	4.63e-13	8.67e-12
Washc1	2.67e-13	5.14e-12
Sfi1	6.65e-10	8.69e-09
Gm5596	0.000584	0.00252
Arhgef4	0.00245	0.00877
Mpeg1	6.19e-28	3.21e-26
Dnmbp	2.43e-07	2.22e-06
Tmem131l	3.57e-17	9.52e-16
Evl	7.63e-15	1.69e-13
P2rx7	1.02e-05	6.87e-05
Klf13	4.67e-20	1.49e-18
Pou2f1	1.8e-05	0.000115
Rreb1	2.78e-16	6.89e-15
Ankrd49	3.24e-11	4.97e-10
Bloc1s5	0.000166	0.000833
Abtb1	1.85e-14	3.99e-13
Afap1l1	5.6e-05	0.000316
Iqcg	0.000258	0.00123
Pars2	0.000523	0.00229
Agps	3.72e-33	2.44e-31
Cep70	3.42e-06	2.55e-05
Armcx1	0.00132	0.00514
Galnt4	1.19e-09	1.51e-08
Cmc2	1.96e-06	1.54e-05
Zfp445	6.3e-15	1.4e-13
Mblac2	0.00895	0.0261
Hvcn1	1.65e-14	3.57e-13
Snapc3	0.000161	0.000806
Tmppe	2.26e-05	0.000141
S100pbp	3.94e-07	3.47e-06
Gm32687	0.00305	0.0106
Aff3	6.4e-07	5.45e-06
Ccdc15	0.00318	0.0109
Mettl6	5.74e-12	9.61e-11
Insr	7.57e-18	2.12e-16
Rnd1	1.19e-09	1.5e-08
Runx2	7.1e-12	1.18e-10
Diaph2	4.11e-10	5.54e-09
Pnisr	7.9e-22	2.9e-20
Mier3	9.97e-09	1.11e-07
Arel1	4e-23	1.59e-21
Rbmx	1.17e-19	3.61e-18
Mthfsl	0.000961	0.00389
Atmin	9.58e-13	1.74e-11
Etfbkmt	0.00254	0.00904
Abhd5	4.83e-08	4.92e-07
Matk	1.55e-13	3.04e-12
Stoml1	7.79e-06	5.4e-05
Nipsnap2	1.86e-07	1.73e-06
Zfp456	0.00612	0.0191
Slc28a2	7.95e-06	5.49e-05
Rnf113a1	0.00837	0.0247
Arl14ep	1.81e-09	2.23e-08
BC052040	0.000339	0.00157
Gm48990	0.0123	0.034
P2ry2	0.000215	0.00104
Gm45606	0.00435	0.0143
Maml2	0.00621	0.0194
Pskh1	7.57e-11	1.12e-09
Chst13	2.47e-10	3.42e-09
Zfp141	3.64e-05	0.000215
Mmab	4.11e-05	0.00024
Cdkn3	0.00323	0.0111
Dpy19l4	1.05e-07	1.02e-06
Rnpc3	9.17e-06	6.21e-05
Kif16b	2.46e-09	2.97e-08
Evi5	2.76e-06	2.1e-05
Cwc27	1.63e-06	1.3e-05
Tnfaip8	2.06e-17	5.57e-16
Gtf3c3	2.14e-07	1.98e-06
Il1rap	2.2e-06	1.71e-05
D5Ertd605e	0.00108	0.00429
Plin3	6.85e-20	2.15e-18
2610044O15Rik8	0.000415	0.00187
Pgls	9.95e-28	5.06e-26
Clec7a	7.64e-07	6.44e-06
Ap5b1	5.69e-10	7.52e-09
Klhl24	6.69e-23	2.63e-21
Bcl6	0.00024	0.00115
Knl1	2.26e-09	2.75e-08
Gm3325	0.00299	0.0104
Dgkg	1.55e-14	3.37e-13
Jrk	0.00451	0.0147
Fam172a	3.37e-12	5.77e-11
Pak1	2.67e-09	3.21e-08
5730455P16Rik	7.41e-06	5.16e-05
Cercam	1.31e-10	1.88e-09
L2hgdh	7.18e-06	5.01e-05
Marveld2	0.00185	0.00688
Sh2b1	6.41e-24	2.65e-22
LTO1	2.87e-07	2.58e-06
Zfp783	7.2e-05	0.000394
Cntrl	1.93e-13	3.76e-12
Slc35b3	2.92e-05	0.000177
Gdpgp1	0.0124	0.0343
Plk1	2.82e-19	8.48e-18
Fry	7.04e-10	9.18e-09
Man2a1	4.52e-21	1.57e-19
Lonrf1	1.68e-09	2.09e-08
Dse	0.0117	0.0328
Pilra	2.02e-05	0.000127
Eno1	1.12e-34	7.87e-33
Gm49396	4.31e-06	3.13e-05
Wwox	4.14e-05	0.000241
Arsg	1.96e-09	2.41e-08
Tube1	0.000302	0.00141
Zfp433	0.00146	0.00561
Cntln	1.94e-08	2.07e-07
Zfp619	0.00188	0.00695
Snapin	7.54e-09	8.51e-08
Cep128	7.37e-11	1.09e-09
Xrn1	8.72e-09	9.76e-08
Cenpc1	3.09e-09	3.68e-08
Fgd4	3.46e-17	9.26e-16
Abhd2	1.14e-16	2.92e-15
2700099C18Rik	0.000338	0.00157
E130317F20Rik	0.012	0.0334
Tmed8	6.26e-06	4.41e-05
Gm7694	0.00221	0.00802
Gm17251	0.0179	0.0465
Hddc2	0.000111	0.000583
6330418K02Rik	0.00514	0.0165
Gm1966	7.92e-17	2.05e-15
Lcorl	2.33e-08	2.45e-07
Sh3bp1	8.8e-18	2.44e-16
Ganc	1.74e-08	1.87e-07
Lclat1	0.000151	0.000764
Scai	0.00013	0.000667
Kctd14	0.000342	0.00158
Cracr2a	9.63e-09	1.07e-07
Tgfbr2	1.9e-05	0.000121
Cerkl	0.0189	0.0486
Cep19	0.000249	0.00119
Cyb561a3	1.58e-18	4.59e-17
Mysm1	3.97e-08	4.08e-07
Evi2	0.000418	0.00188
Dnajc13	2.15e-10	2.99e-09
Atg10	0.00335	0.0114
Mblac1	0.00765	0.0229
Bola1	1.17e-05	7.78e-05
Dmac2l	0.00801	0.0238
Slco4a1	2.04e-07	1.89e-06
Thtpa	6.18e-06	4.37e-05
Apaf1	1.3e-13	2.58e-12
Snx18	1.89e-13	3.69e-12
Fancf	0.00309	0.0107
B230219D22Rik	8.64e-17	2.23e-15
Snhg3	0.00428	0.0141
Ndufv3	2.04e-14	4.37e-13
Atf7	3.59e-09	4.22e-08
Mterf1a	0.0103	0.0294
Gm21926	1.1e-06	8.99e-06
Fam76b	1.41e-11	2.27e-10
Gm49338	0.00501	0.0161
Lrp5	4.59e-11	6.88e-10
Tbc1d7	0.00917	0.0267
Pon3	0.000873	0.00359
Tmem219	2.02e-05	0.000128
Fahd2a	0.00766	0.0229
Acot2	0.0109	0.0308
Lrrfip2	3.36e-07	3e-06
Ankrd46	1.5e-06	1.2e-05
Acsl1	2.49e-08	2.62e-07
Mxi1	1.52e-19	4.65e-18
Lgr6	1.28e-05	8.41e-05
Pex7	1.8e-08	1.94e-07
Cenpe	2.89e-12	5.02e-11
Aph1b	0.0153	0.0407
Zfp207	1.22e-18	3.57e-17
Frat1	1.45e-05	9.43e-05
Eri2	3.16e-05	0.000189
Scarb2	1.7e-12	3.01e-11
Snx29	0.000885	0.00363
Ptger2	0.019	0.0488
Mars2	1.41e-06	1.14e-05
Zfp623	0.00658	0.0203
Hlcs	7.16e-07	6.05e-06
Sclt1	0.000118	0.000613
Hcfc2	2.71e-05	0.000165
Lrif1	2.85e-06	2.17e-05
Entpd4	3.78e-11	5.75e-10
Zfp398	4.68e-06	3.37e-05
Cenpa	2.92e-15	6.66e-14
Ptprt	0.00591	0.0185
Tmco4	3.22e-05	0.000193
Gm5617	0.00264	0.00935
Ap1s3	0.00139	0.00538
Zgrf1	4.72e-06	3.39e-05
Ubxn8	2.49e-10	3.44e-09
Egln3	7.91e-10	1.03e-08
Fbxw9	0.00195	0.00718
Gpx3	4.3e-10	5.77e-09
Snhg17	4.26e-07	3.73e-06
Nudt13	0.000402	0.00182
Pcyox1	9.26e-15	2.04e-13
1700020L24Rik	3.65e-08	3.76e-07
Mgat4a	0.000274	0.0013
Gcfc2	0.000474	0.00211
Mrps10	4.59e-06	3.31e-05
Golga1	5.99e-05	0.000334
Kif23	6.35e-17	1.67e-15
Tgfbr1	3.62e-09	4.25e-08
Slc35a5	3.6e-05	0.000213
Gm10762	0.0108	0.0305
Clic4	2.34e-11	3.65e-10
Kdm3a	1.76e-10	2.47e-09
Mcee	2.91e-05	0.000176
Fam214a	0.0005	0.00221
Eno1b	8.39e-31	5.16e-29
Washc3	7.47e-06	5.2e-05
4833420G17Rik	1.51e-09	1.88e-08
Braf	2.88e-09	3.44e-08
Kif14	6.97e-06	4.88e-05
Gbp7	0.00202	0.00743
Oxr1	4.02e-14	8.39e-13
Zfp963	0.0134	0.0366
Myo18b	6.36e-24	2.64e-22
Med12l	0.00102	0.00408
Fktn	0.00357	0.012
Pam	2.84e-09	3.41e-08
Plp2	8.98e-05	0.000482
Elmo1	1.01e-15	2.37e-14
Zfp362	1.58e-10	2.24e-09
Nt5dc1	4.1e-08	4.2e-07
Hexdc	0.000336	0.00156
Tnfrsf14	0.000118	0.000613
Pcnt	1.95e-10	2.73e-09
Pex3	0.000352	0.00162
Cep89	5.51e-06	3.92e-05
Rps6ka2	1.31e-11	2.11e-10
Etfb	1.44e-17	3.93e-16
Bri3bp	1.69e-11	2.7e-10
Dmxl2	0.000164	0.000824
Sgsh	8.53e-12	1.41e-10
Rbpj-ps3	5.04e-06	3.6e-05
Strn	1.35e-09	1.7e-08
Pdik1l	3.41e-08	3.54e-07
Renbp	4.29e-05	0.000249
Cdc14a	4.34e-07	3.79e-06
Zfp518a	2.83e-06	2.15e-05
Pfkfb3	2.43e-11	3.78e-10
Sec22c	2.44e-09	2.95e-08
Pigo	3.89e-06	2.85e-05
Rnf26	4.49e-13	8.43e-12
Ada	0.00544	0.0172
Plpp5	4.68e-09	5.42e-08
9930104L06Rik	4.17e-05	0.000243
Ncf1	4.06e-35	2.88e-33
Fancd2	3.83e-08	3.93e-07
Rab5b	1.09e-20	3.67e-19
Usb1	9.86e-06	6.65e-05
Zfp568	1.03e-10	1.5e-09
Atg14	8.23e-06	5.64e-05
Ccdc80	0.00563	0.0178
4933439C10Rik	2.69e-05	0.000164
Appl2	8.9e-08	8.73e-07
Pimreg	6.63e-09	7.52e-08
Meak7	0.00183	0.00681
Pdzd8	8.51e-14	1.74e-12
Rnf141	3.36e-07	3e-06
Cited2	4.86e-20	1.55e-18
Haus2	1.19e-05	7.88e-05
Haspin	1.63e-05	0.000105
Chml	0.00022	0.00107
Pcnx	5.46e-10	7.23e-09
Tbc1d2b	1.21e-15	2.82e-14
Nek2	2.76e-10	3.79e-09
Eml5	4.02e-06	2.93e-05
Mzf1	9.95e-07	8.24e-06
Ccnb2	1.41e-12	2.53e-11
Nhlrc3	1.63e-08	1.76e-07
Grk6	2.05e-15	4.72e-14
Ofd1	4.71e-06	3.39e-05
Nod1	3.26e-05	0.000195
Kdm5a	2.86e-10	3.91e-09
Sbno1	2.13e-17	5.75e-16
Luc7l3	1.71e-14	3.69e-13
Polh	9.91e-09	1.1e-07
Kctd9	1.47e-05	9.52e-05
Styx	2.04e-06	1.59e-05
S100a11	2.03e-07	1.88e-06
Zfp740	5.94e-17	1.56e-15
Ddx19b	1.72e-08	1.85e-07
Xrcc3	0.000295	0.00139
Gm8146	0.00114	0.00451
Slc35a3	3.41e-12	5.84e-11
Cyb561d1	3.43e-06	2.55e-05
Rnf169	5.49e-13	1.02e-11
Ccnb1-ps	1.99e-05	0.000125
Trim45	4.1e-06	2.99e-05
1110032A03Rik	0.00754	0.0227
Iars2	6.29e-15	1.4e-13
Gng12	2.97e-31	1.88e-29
Sirpa	2.06e-20	6.76e-19
Add3	6.08e-13	1.12e-11
Zfp113	0.000583	0.00252
Ccdc115	3.44e-13	6.54e-12
Repin1	0.000485	0.00215
Mst1	0.00154	0.00586
Fbxo6	0.000662	0.00282
Palb2	0.000179	0.000888
Stox2	0.000218	0.00106
Zfp956	8.45e-05	0.000456
Slc27a1	5.46e-06	3.88e-05
Camkk2	3.07e-14	6.52e-13
Anxa3	3.82e-20	1.23e-18
Plekhg5	4.51e-05	0.00026
Sft2d2	1.51e-15	3.5e-14
Ampd3	0.000186	0.000917
Kif18a	6e-05	0.000335
Prr11	3.31e-07	2.95e-06
Igf2bp3	8.59e-15	1.9e-13
Il6ra	4.16e-17	1.1e-15
Gstt3	0.00666	0.0205
Car9	0.00245	0.00878
Abhd18	0.00182	0.00679
Gas7	1.32e-08	1.45e-07
Flna	6.96e-12	1.16e-10
Heca	3.89e-09	4.55e-08
Mios	3.66e-09	4.29e-08
Exoc1	5.23e-09	6.03e-08
Fam199x	0.0031	0.0107
Mocs2	0.000336	0.00156
Cfap97	4.01e-06	2.92e-05
Grk3	9.69e-11	1.41e-09
Kctd18	0.000213	0.00104
Rnmt	4.93e-10	6.57e-09
Rbm43	0.000725	0.00305
B4galt1	6.81e-17	1.78e-15
Zfhx2	0.000742	0.00312
Crbn	1.27e-07	1.22e-06
Miip	1.89e-09	2.32e-08
Zfp932	1.76e-05	0.000113
Bnip1	3.7e-05	0.000218
Lrrc61	2.05e-06	1.6e-05
2610005L07Rik	6.36e-08	6.36e-07
Odf2	1.13e-11	1.84e-10
Tedc1	4.8e-05	0.000275
Gab2	5.63e-08	5.68e-07
2810021J22Rik	0.00837	0.0247
Rab2b	0.0108	0.0305
Clec12a	7.4e-20	2.32e-18
BC002059	0.00836	0.0247
Cdadc1	8.69e-06	5.9e-05
Cstf2t	2.16e-11	3.39e-10
Bcas3	0.000319	0.00149
Rasgrf2	3.28e-06	2.45e-05
Cd99l2	0.0107	0.0304
Zbed3	0.000311	0.00146
Gm37422	0.00274	0.00962
Cpne3	2.25e-05	0.00014
Tmem203	0.00044	0.00197
Tmem175	0.000482	0.00214
Rnf166	1.32e-08	1.44e-07
Nek4	0.00158	0.00602
Tmem164	3.94e-09	4.6e-08
Sgo2a	2.26e-05	0.000141
Tmem186	2.74e-05	0.000167
Gm28036	5.99e-05	0.000334
Fyco1	3.5e-08	3.62e-07
Ankrd44	7.1e-12	1.18e-10
Mtf2	1.48e-10	2.11e-09
Zfp606	0.00145	0.00556
Pigg	0.0013	0.00507
Ly75	0.018	0.0469
Poli	4.49e-07	3.9e-06
Plekha2	2.67e-08	2.79e-07
Cnnm3	4.92e-10	6.57e-09
Cdc20	2.61e-13	5.03e-12
Pgm1	1.07e-11	1.75e-10
Ppp1r3b	0.00259	0.00921
Atrx	1.2e-14	2.62e-13
Ngrn	3.8e-05	0.000223
Traf3ip3	3.35e-12	5.75e-11
Sptlc2	1.39e-13	2.75e-12
4930523C07Rik	6.57e-07	5.58e-06
Dido1	1.08e-12	1.95e-11
Ndfip2	3.85e-05	0.000226
Ptprv	4.06e-10	5.48e-09
Naip2	1.93e-12	3.41e-11
Trim56	2.93e-09	3.5e-08
Kif2c	4.15e-08	4.25e-07
Insig2	0.0011	0.00436
Ccl9	8.52e-18	2.37e-16
Mapkbp1	0.00051	0.00225
Pgap2	3.58e-10	4.87e-09
Tia1	1.2e-12	2.16e-11
Anxa11	1.34e-07	1.28e-06
Atp2a3	2.07e-26	9.76e-25
Ccar2	3.1e-13	5.92e-12
Elk4	2.73e-07	2.47e-06
Vps13b	3.87e-07	3.42e-06
Mmut	0.000112	0.000586
Mis18bp1	3e-08	3.13e-07
Slc25a16	6.75e-05	0.000371
2700049A03Rik	1.27e-05	8.32e-05
Phyh	5.83e-05	0.000327
Larp4b	4.57e-12	7.74e-11
Agrn	6.67e-05	0.000368
Tlr2	0.00115	0.00454
Rcbtb2	0.000107	0.000564
Smpdl3a	5e-10	6.66e-09
Stk26	3.75e-18	1.07e-16
Tmem248	5.04e-16	1.22e-14
Stk38	5.89e-10	7.78e-09
Ccdc167	4.79e-05	0.000274
Dhrs7	2.69e-05	0.000164
Etfrf1	0.00661	0.0204
Rufy2	0.000575	0.00249
Selenbp1	1.69e-07	1.58e-06
Mdm1	0.00111	0.0044
Rfesd	0.0178	0.0465
Gan	0.000121	0.00063
Hmgn2	7.42e-21	2.53e-19
Mfap3	6.16e-09	7.02e-08
Sh3bp5	0.00226	0.00816
Gpi1	6.1e-21	2.1e-19
Mrpl33	1.19e-12	2.15e-11
Klhl42	0.000179	0.000887
Rdh13	0.000413	0.00186
Gm12854	0.00255	0.00906
Gpi-ps	1.14e-20	3.82e-19
Atp6v1a	1.04e-16	2.67e-15
Kif22	1.45e-12	2.59e-11
Dennd4c	1.27e-06	1.03e-05
Traf6	3.39e-08	3.52e-07
Manbal	0.00148	0.00566
Chd6	2.31e-08	2.43e-07
Rbm4b	0.000166	0.000831
Mosmo	0.00074	0.00311
Rab32	1.74e-09	2.15e-08
Haao	3.7e-06	2.73e-05
9130221H12Rik	0.00357	0.012
Cyb5r1	4.14e-07	3.64e-06
Tmem141	0.00843	0.0248
Ttk	1.12e-06	9.14e-06
Ntpcr	0.000411	0.00185
A630001G21Rik	3.4e-10	4.64e-09
Dram2	0.00598	0.0187
Mrnip	0.0155	0.0414
Odf2l	2.09e-05	0.000131
Mgat4b	2.66e-05	0.000163
Trim68	0.0143	0.0386
Wdfy2	1.83e-10	2.57e-09
Kcnq5	0.0169	0.0444
Mtus2	0.00176	0.00659
Ect2	6.61e-10	8.65e-09
Epm2aip1	3.72e-07	3.29e-06
Arid3a	3.16e-20	1.02e-18
Spns3	3.94e-08	4.04e-07
Arap3	4.47e-05	0.000258
Prmt9	3.06e-05	0.000184
Shld2	0.0167	0.0439
Srr	0.0082	0.0243
Asph	0.00225	0.00813
Gm10282	1.51e-25	6.73e-24
Luc7l2	5.69e-15	1.27e-13
Zer1	8.67e-06	5.9e-05
Cab39	2.69e-23	1.08e-21
Mefv	1.63e-12	2.89e-11
Mtif3	0.000138	0.000705
Mcm3ap	2.63e-10	3.62e-09
Mfsd13a	4.29e-10	5.76e-09
C1galt1	0.00014	0.000712
Ly6c2	1.95e-33	1.32e-31
Mettl14	9.13e-07	7.61e-06
Kmo	0.0189	0.0486
Atraid	0.000109	0.000573
Zfp961	8.82e-05	0.000474
Tln2	0.00118	0.00464
Ifit2	0.000158	0.000794
Ccni	1.22e-19	3.76e-18
Gm46430	1.92e-05	0.000122
2900026A02Rik	0.00317	0.0109
Cdc40	1.16e-12	2.1e-11
Mycbp2	1.12e-10	1.63e-09
Tmem218	0.0111	0.0313
Cnep1r1	3.1e-05	0.000186
Acp2	0.000379	0.00173
Kif4	4.18e-06	3.04e-05
Trdmt1	1.04e-08	1.15e-07
Mtcp1	8.46e-08	8.32e-07
Cdk6	7.22e-54	9.31e-52
Synj2	9.52e-08	9.31e-07
Gm16581	0.00874	0.0256
Pde1b	1.29e-16	3.27e-15
Gm46339	0.00718	0.0218
Top3b	1.27e-52	1.6e-50
Fan1	2.33e-07	2.13e-06
Mgmt	0.000484	0.00214
Spint2	1.62e-26	7.65e-25
Rab37	2.24e-07	2.06e-06
1500015A07Rik	0.000278	0.00132
Zbtb26	9.85e-06	6.65e-05
Ppm1f	1.16e-29	6.77e-28
Hal	0.000642	0.00274
2610035D17Rik	0.00318	0.0109
Hcst	7.02e-07	5.94e-06
Asap1	2.37e-38	1.82e-36
Phactr2	1.27e-16	3.2e-15
N4bp3	1.61e-05	0.000103
Gm43379	0.00622	0.0194
Gm45867	2.28e-06	1.76e-05
Gm12709	2.42e-05	0.00015
Gm16372	0.00324	0.0111
Mcu	1.06e-28	5.9e-27
S1pr2	7.05e-09	7.99e-08
Zfp329	3.7e-12	6.33e-11
Glrp1	0.000511	0.00225
Ikbke	3.68e-29	2.12e-27
0610040J01Rik	3.59e-08	3.7e-07
Arhgap19	4.81e-50	5.58e-48
Gm45062	0.00576	0.0181
5033406O09Rik	0.000488	0.00216
Dennd11	2.4e-16	5.99e-15
Samd9l	1.24e-06	1.01e-05
Sipa1l1	1.57e-20	5.2e-19
4833407H14Rik	0.00862	0.0253
Hpse2	0.000518	0.00228
A530032D15Rik	3.06e-05	0.000184
Paqr5	0.00273	0.00961
Rassf2	2.09e-38	1.62e-36
F10	3.05e-46	3.04e-44
Cebpe	6.51e-20	2.05e-18
Zfp518b	6.02e-21	2.07e-19
Snhg4	1.01e-09	1.3e-08
9530085L11Rik	0.0113	0.0316
Tmem80	2.59e-07	2.35e-06
Prr33	0.000454	0.00202
4732487G21Rik	0.0024	0.00861
Mmp28	2.91e-12	5.04e-11
Serpine2	1.57e-09	1.95e-08
Gm21981	0.0135	0.0369
D730003I15Rik	0.0161	0.0426
Fv1	0.00138	0.00533
Nod2	0.00708	0.0216
Galc	5.48e-09	6.29e-08
Dtx4	2.9e-30	1.74e-28
Jpx	1.19e-05	7.92e-05
Ankrd16	1.32e-24	5.63e-23
Ppfibp2	3.84e-06	2.81e-05
Cryzl2	4.09e-10	5.51e-09
Kank3	2.88e-09	3.45e-08
Glb1l	2.25e-10	3.12e-09
Cx3cr1	2.03e-27	1e-25
Npl	0.00099	0.00399
Sfn	4.33e-07	3.78e-06
Snhg20	1.72e-13	3.37e-12
4930520O04Rik	1.32e-10	1.89e-09
Nedd9	1.82e-17	4.95e-16
Prkch	9.74e-05	0.000518
Pcgf5	5.46e-27	2.62e-25
Nfatc2	2.08e-09	2.54e-08
Zfp26	7.95e-16	1.88e-14
Zadh2	5.51e-17	1.45e-15
Phf7	2.03e-12	3.57e-11
Hspb6	6.76e-06	4.74e-05
Pilrb1	5.16e-05	0.000293
Zfp950	4.62e-11	6.93e-10
Mir142hg	0.0171	0.0449
Trp53i11	5.35e-07	4.61e-06
Aspa	0.00538	0.0171
Bmf	2.27e-12	3.97e-11
Aifm2	5.08e-11	7.59e-10
Cd63-ps	7.97e-25	3.44e-23
Prtn3	2.44e-51	2.98e-49
Esr1	1.08e-08	1.2e-07
Xkr5	1.66e-08	1.79e-07
Sec31b	0.0156	0.0415
Tyw3	5.23e-05	0.000297
Adcy6	7.2e-09	8.15e-08
Dleu2	1.13e-08	1.25e-07
Nlrx1	1.6e-24	6.81e-23
B230118H07Rik	2.93e-13	5.6e-12
Gm5831	1.08e-09	1.37e-08
Zkscan7	0.0179	0.0465
Vamp1	6.99e-36	5.09e-34
Oip5	9.2e-07	7.67e-06
Neil3	1.94e-16	4.86e-15
Amz1	6.35e-06	4.47e-05
Gm42715	2.82e-06	2.14e-05
Ash2l	4.58e-31	2.88e-29
Pex11g	4.64e-05	0.000267
1600014C10Rik	2.56e-33	1.71e-31
2310001H17Rik	1.02e-05	6.83e-05
Entpd5	9.89e-17	2.54e-15
2010315B03Rik	3.22e-06	2.42e-05
Ppp1r3d	0.0152	0.0406
Kbtbd6	8.92e-05	0.000479
Nudt16	9.85e-10	1.26e-08
Cenpf	5.39e-32	3.49e-30
Ptprj	2.31e-07	2.12e-06
4933421O10Rik	0.000824	0.00342
8430429K09Rik	0.00291	0.0101
Gramd1c	0.0175	0.0456
D3Ertd751e	1.64e-06	1.31e-05
Rhoj	0.00129	0.00504
Dennd1b	2.69e-12	4.69e-11
Palm	2e-57	2.88e-55
Rbm3-ps	7.54e-17	1.96e-15
Prox2	0.00342	0.0116
Gm18194	0.011	0.0311
Chrnb2	0.000909	0.00371
Sox13	7.13e-08	7.1e-07
Gm5141	0.00304	0.0105
Magef1	5.43e-05	0.000307
Cd28	3.84e-20	1.23e-18
Gm34680	0.000752	0.00315
Mpp1	1.98e-33	1.33e-31
Tns3	9.29e-39	7.23e-37
Adamts13	0.00707	0.0215
Zfp760	0.000389	0.00177
Cklf	1.12e-11	1.83e-10
Acvr2b	0.00261	0.00925
A730011C13Rik	0.00411	0.0136
Gpc1	1.97e-87	5.6e-85
Il1r2	0.00457	0.0149
Gm20257	0.00159	0.00603
Gm48062	0.00488	0.0158
Bach1	5.45e-25	2.37e-23
Rsbn1	1.5e-27	7.49e-26
1700007L15Rik	0.00938	0.0272
Zfp626	5.61e-09	6.44e-08
Cd300a	3.64e-20	1.17e-18
[truncated: 5,433 more rows]
