# Supplementary material for: Dual targeting of tumoral cells and immune microenvironment by blocking the IL-33/IL1RL1 pathway
Source: Nat Commun. 2025 Jul 14;16:6369. doi: 10.1038/s41467-025-61567-7 (PMC12259856; doi:10.1038/s41467-025-61567-7)
Supplement: Supplementary file 6 — Source Data [file 41467_2025_61567_MOESM6_ESM.xlsx]

## Sheet: Figure 1
Panel A	Survival of IL1RL1 in TCGA & TARGET AML				Panel B	Survival of IL1RL1 in AMLCG1999 dataset			Panel C				Panel D			Panel E										Panel F								Panel G								Panel H	IL1RL1					Panel I	IL-33
	Time(years)	IL1RL1 Low (n=180)	IL1RL1 High (n=180)			Time(years)	IL1RL1 Low (n=209)	IL1RL1 High (n=208)		HD	AML			HD	AML		HD	IDH1mut	IDH2mut	NPM1mut	cebpamut	FLT3ITD	FLT3TKD	NRASmut	EVI1pos		id	LSC	CLP	CMP	GMP	MEP	MPP		ids	LSC	CLP	CMP	GMP	MEP	MPP		LSC	HSC		LSC	HSC		LSC
	2.00274	1				0.682192	1			1.67867	8.37945			3.24844	6.99444		3.24844	3	5.49185	3	5.49185	3	5.70044	7.29462	3.70044		TCGA.AB.2826.03	0	0.1353	0.198	0.2877	0.0305	0.0041		GSM923857	0.0891	0.097	0.0647	0	0.0568	0.0315		6.71729	3.06621		5.9196	2.2886		6.25627
	3.16986	0				7.44384	0			1.99315	8.23503			3.02049	6.59595		3.02049	6	3.32193	6.24793	5.88264	6.24793	7.49985	10.9958	6.97728		TCGA.AB.2984.03	0.1237	0.3651	0.2222	0	0.1431	0.0514		GSM923848	0.0271	0.0552	0.1078	0.0277	0.0425	0.0178		6.45969	2.98696		7.0381	2.5836		6.30864
	0.0849315	1				0.632877	1			1.8357	8.10188			2.87888	6.28982		2.87888	6	3.16993	6	5	6	3.80735	4.32193	3.16993		TCGA.AB.2863.03	0.1551	0.2297	0.1053	0.0701	0.1124	0.0717		GSM923917	0.0628	0.1617	0.0643	0.1461	0.0737	0.0413		6.40865	3.96266		5.5126	2.2837		6.2978
	0	1				8	0			2.18715	7.98457			2.88543	6.68528		2.88543	4.24793	5.75489	4.32193	6.26679	5.70044	4.24793	8.51175	5.52356		TCGA.AB.2842.03	0.1955	0.1396	0.1661	0	0	0		GSM923865	0.0603	0.08	0.1218	0.0462	0.0797	0.0142		6.35805	3.81559		4.5372	2.2793		6.3576
	6.08219	0				8	0			1.54622	7.74969			2.92441	6.83162		2.92441	4.58496	4.85798	5.45943	4.52356	5.88264	9.01959	5.04439	3.90689		TCGA.AB.2849.03	0.3053	0.3591	0	0	0.0376	0		GSM923882	0.1475	0.1068	0.0482	0.056	0.079	0.037		6.69561	3.93469		7.5006	2.3285		6.36396
	0	1				1.71507	1			4.4416	7.70843			3.00222	7.09499		3.00222	5	4.45943	5.70044	5.39232	7.3837	4.45943	5	4.70044		TCGA.AB.2928.03	0.2947	0.1581	0.0515	0	0.1177	0.072		GSM923855	0.0485	0.075	0.0847	0.0334	0.0817	0.0088		6.50032	3.51279		6.5928	2.3057		6.27301
	0.671233	1				4.19452	1			1.57729	7.61234			2.99892	6.17674		2.99892	3.70044	5.70044	3	4	4	3.45943	3.16993	8.13955		TCGA.AB.2816.03	0.0186	0.1373	0.1143	0	0	0.0652		GSM923791	0.0418	0.1339	0.0742	0.0235	0.0765	0.0211		6.52342	3.27763		7.3989	2.3779		6.34636
	0.665753	1				0.172603	0			3.69299	7.61233			2.90552	6.79932		2.90552	4.45943	3.90689	4.58496	4.08746	4.80736	4.08746	4.45943	6.30378		TCGA.AB.2925.03	0.0023	0.088	0.2039	0	0.0793	0.0324		GSM923910	0.1253	0.2165	0.056	0.1162	0.0778	0.0323		6.51353	3.38469		5.7979	2.4126		6.37832
	1	1				0.126027	1			4.07773	7.41809			2.98918	7.22495		2.98918	5.42626	7.45121	3.80735	4.45943	3.90689	4.58496	4.08746	6.93074		TCGA.AB.2832.03	0.0149	0.0946	0.0406	0	0.0709	0		GSM923686	0.1918	0.1745	0.0745	0.104	0.1199	0.0223		6.54829	3.35032		7.0124	2.4652		6.38795
	1.07671	0				0.293151	1			3.15806	7.41102			2.93713	6.84867		2.93713	5.67242	4.85798	7.3837	4.45943	3.16993	9.13186	4.58496	6.32193		TCGA.AB.2898.03	0.4743	0.0735	0.2097	0	0.0145	0		GSM923991	0.1613	0.0529	0.0767	0	0.08	0		6.45787	2.81139		7.2882	2.6143		6.32851
	0.419178	1				0.0109589	0			3.6028	7.26102			2.88889	7.22704		2.88889	4.75489	3.70044	4	4.64386	3.70044	6.08746	4.24793	9.64205		TCGA.AB.2866.03	0.107	0.0914	0.1259	0	0.0221	0		GSM923834	0.0443	0.0507	0.0409	0	0.053	0		6.48123	3.35002		7.4356	5.78415		6.39336
	0.580822	1				0.589041	1			1.89153	7.21268			3.03639	7.47536		3.03639	5.72792	4.52356	4.24793	4.9542	4	6.53916	5.20945	7.3837		TCGA.AB.2855.03	0.0567	0.1413	0.1219	0.0413	0.068	0.0303		GSM923688	0.1625	0.0498	0.0749	0.1458	0.057	0		6.41777	2.97465		5.78	5.61275		6.23631
	3.73151	1				8	0			1.5201	7.15195			2.97813	6.9604		2.97813	6.59991	3.90689	8.06609	9.59805	5.85798	8.06609	8.13955	4.75489		TCGA.AB.2910.03	0	0.1311	0.1815	0	0.066	0.0034		GSM923931	0.0721	0.0521	0.0675	0.0451	0.0232	0.0106		6.5092	3.07676		7.0171	5.9423		6.30911
	5.43836	0				2.94521	1			2.6977	7.11519			2.99849	6.9592		2.99849	5.93074	5.24793	2.58496	5.83289	4.52356	4.39232	7.3837	3.45943		TCGA.AB.2977.03	0.2633	0.1708	0.1856	0.0073	0.0694	0.0636		GSM923655	0.1596	0.1481	0.0171	0.068	0.0559	0.0251		6.4865	2.98969		7.494	5.98645		6.47543
	2.51233	1				0.0958904	1			2.71007	6.9758			2.97888	6.85908		2.97888	5.93074	4.90689	4.58496	3.16993	3.90689	5.35755	3.45943	6.56986		TCGA.AB.2830.03	0.1584	0.2079	0.1126	0.0992	0.0483	0.0403		GSM923673	0.1922	0.0584	0.0675	0.0945	0.0528	0		6.56399	2.9034		7.4865			6.23687
	7.41644	0				8	0			2.40487	6.95296			2.96576	7.12105		2.96576	3.45943	5.20945	4.80736	5	3.70044	4.9542	3.32193	4.45943		TCGA.AB.2813.03	0.1071	0.0713	0.1599	0	0	0		GSM923778	0.0949	0.0814	0.08	0.0621	0.12	0.0031		6.59763	3.16118		8.2372			6.25491
	2.05205	1				0.0958904	1			3.51849	6.91935			3.07005	7.42523		3.07005	5.70044	7.63663	3.70044	4.70044	9.13186	3.80735	4.45943	7.75489		TCGA.AB.3009.03	0.1068	0.1854	0.1896	0.1027	0.0027	0.0925		GSM923646	0.0698	0.0949	0.0796	0.0319	0.1083	0		6.36568			6.8102			6.31927
	1.68767	1				0.210959	1			1.76601	6.91255			2.95063	6.93111		2.95063	4.45943	3.80735	4.85798	6.62936	4.45943	4.75489	4.08746	5.42626		TCGA.AB.3005.03	0.0471	0.0847	0.1545	0.0356	0.0904	0.0018		GSM923653	0.0641	0.085	0.086	0.0488	0.0872	0.0314		6.44893			6.8929			6.22806
	0.531507	1				0.0821918	1			4.01799	6.85964			2.87106	6.62995		2.87106	4.80736	5.12928	5.85798	5.08746	4.85798	6.75489	6	4.64386		TCGA.AB.2948.03	0.1048	0.0442	0.1543	0	0.0144	0.016		GSM923675	0.0661	0.0079	0.0665	0	0.1802	0		6.47509			6.5472			6.42891
	6.89315	0				8	0			1.65868	6.85069			3.00917	6.93995		3.00917	3.90689	5.42626	3.90689	5.52356	7.55459	5.32193	7.13955	10.683		TCGA.AB.2956.03	0.018	0.114	0.1045	0	0.0519	0		GSM923767	0.0597	0.0902	0.0898	0.0227	0.0558	0.0122		6.50267			6.027			6.40452
	1.95068	1				0.424658	1			3.94707	6.84137			2.86499	6.31082		2.86499	6.72792	7.45943	4.45943	5.20945	4.52356	4.80736	4.64386	3.90689		TCGA.AB.2824.03	0.025	0.1112	0.1435	0.105	0.1503	0.0508		GSM923641	0.0406	0.0733	0.1092	0.0454	0.0673	0.0088		6.4519						6.41552
	0.624658	1				2.09315	1			2.59326	6.82868			3.07216	6.44747		3.07216	4.85798	5.04439	9.13186	5.88264	4.70044	3.58496	7.33092	4.70044		TCGA.AB.2969.03	0	0.1422	0.1517	0	0.0415	0.0062		GSM923783	0.0689	0.0536	0.0881	0.0491	0.0616	0.0022		6.59782						6.23772
	2.51233	1				0.0684932	0			5.2506	6.8086			3.09235	6.91991		3.09235	5.9542	5.42626	4.24793	4.75489	8.46761	7.78136	4.45943	6.59991		TCGA.AB.2814.03	0.1721	0.2791	0	0	0.0029	0		GSM923644	0	0.0134	0.0432	0	0.0061	0		6.57782						6.45785
	7.58082	0				0.994521	1			1.64844	6.79607			3.16681	6.89353		3.16681	4.90689	5.88264	4	4.90689	4.32193	5.93074	6.65821	5.88264		TCGA.AB.2985.03	0.1029	0.1254	0.1222	0	0.0353	0		GSM923700	0.1942	0.0894	0.0258	0.0542	0.1319	0		6.58567						6.3406
	8	0				0.378082	0			4.1391	6.78115			3.28953	6.83258		3.28953	6.35755	5.45943	4.85798	5.72792	4.52356	3.58496	5.08746	7.27612		TCGA.AB.2861.03	0	0.1455	0.1927	0	0.0839	0		GSM923739	0.1309	0.0551	0.0185	0	0.0541	0		6.5099						6.30208
	8	0				4.48493	0			4.52692	6.77584			2.98621	6.50802		2.98621	5.08746	5.90689	4.52356	5.88264	4.9542	5.20945	5.2854	6.96578		TCGA.AB.2983.03	0.2609	0.2531	0.1142	0.181	0.0443	0.0517		GSM923772	0.0495	0.0912	0.1327	0.0001	0.0816	0.0115		6.4966						6.49131
	0.446575	1				2.04384	1			3.53448	6.75965			2.92878	7.25853		2.92878	6.55459	5.75489	8.46761	6.10852	7.78136	3.32193	7.21917	5.93074		TCGA.AB.3011.03	0.0503	0.14	0.2345	0.1294	0.1042	0.0905		GSM923603	0.0238	0.0443	0.0638	0	0.0678	0		7.39398						6.29345
	5.1726	0				0.50137	0			2.53887	6.71393			3.01029	6.93242		3.01029	6.85798	4.39232	4.32193	6.67243	7.02237	4.64386	6.26679	5.49185		TCGA.AB.2810.03	9.00E-04	0.2155	0.2169	0.287	0.1541	0.087		GSM923647	0.0994	0.0734	0.069	0.0665	0.0775	0		6.52373						6.33323
	7.73699	0				8	0			1.67059	6.70244			3.00911	6.64005		3.00911	5.42626	5.35755	5.42626	6.14975	5.67242	7.63663	4.90689	6.20945		TCGA.AB.2909.03	0.4913	0.1792	0.1279	0.1533	0.1561	0		GSM923751	0.0872	0.0625	0.1115	0.0272	0.0814	0		6.53139						6.26539
	0.764384	1				0.630137	1			1.79862	6.67908			2.97549	6.7369		2.97549	5.90689	4	4.52356	6.04439	5.55459	7.33092	8.46352	6.08746		TCGA.AB.2874.03	0.1019	0.1226	0.2952	0.0037	0.0726	0.0889		GSM923967	0.0967	0.0588	0.1017	0	0.0319	0.0133		6.55579						6.37082
	8	0				0.20548	0			3.98037	6.65821			2.94177	6.96617		2.94177	6.12928	6.02237	7.78136	7.34873	6.39232	5.04439	4.80736	3.58496		TCGA.AB.2908.03	0.4682	0.2632	0.1631	0	0.1572	0.0216		GSM923684	0.2346	0.1609	0.0818	0.1205	0.1164	0		6.60105						6.2448
	1.72603	1				0.80548	1			2.6767	6.64355			2.86644	6.67933		2.86644	5.2854	6.37504	4.75489	7.24793	5.88264	4.16993	6.55459	6.97728		TCGA.AB.2959.03	0.3216	0.2405	0	0.1791	0.0581	0.0368		GSM923616	0.0545	0.0291	0.0458	0.0063	0.2373	0		6.48921						6.26695
	1.66301	1				7.8411	1			2.06925	6.61161			2.80672	6.93641		2.80672	6.33985	6.33985	6.08746	5	4.9542	4.52356	6.87036	7.59991		TCGA.AB.2856.03	0.1155	0.2965	0.1529	0.0345	0.1096	0.0648		GSM923799	0.0586	0.1086	0.0666	0.0722	0.0878	0.0205		6.67021						6.04579
	5.8	0				0.816438	1			1.7731	6.59776			2.88304	6.67483		2.88304	6.20945	5.85798	5.67242	4	7	6.74147	5.85798	6		TCGA.AB.2988.03	0.205	0.2294	0.1417	0.1007	0.0986	0.0927		GSM923730	0.2208	0.1414	0.0143	0.0693	0.1331	0		6.69628						6.3605
	8	0				8	0			3.81683	6.59635			2.85177	6.76706		2.85177	2.80735	6	6.53916	7.01123	4.32193	6.14975	5.45943	5.42626		TCGA.AB.2872.03	0.0724	0.0238	0.3615	0.1414	0.0591	0.0291		GSM923976	0.1817	0.1178	0.0603	0	0.1003	0.0172		6.40103						6.3193
	0.531507	1				8	0			3.03662	6.57388			2.94981	6.90266		2.94981	6.06609	4.24793	8.06609	7.19967	6.56986	6.04439	7.90689	8.32193		TCGA.AB.2913.03	0.1733	0.1877	0.1805	0.1478	0.0533	0.0919		GSM923782	0.0566	0.0364	0.0762	0.0243	0.0651	0		6.47451						6.41858
	0.857534	1				0.19726	1			3.43535	6.51904			2.9979	6.49452		2.9979	6.32193	4.70044	5.55459	5.9542	4.52356	6.84549	6.74147	7.18982		TCGA.AB.2877.03	0	0.1571	0.2638	0.0755	0.118	0.0733		GSM923698	0.111	0.0767	0.1139	0.0475	0.1592	0.0279		6.57692						6.39767
	2.2274	1				8	0			4.39489	6.50924			2.99383	7.26781		2.99383	7.9542	5.9542	6.39232	6.32193	4.16993	6.55459	8.34873	8.47978		TARGET.20.PARBRA.09A	0.0087	0.0567	0.1993	0	0.0735	0.0199		GSM923933	0.0758	0.089	0.0858	0	0.1454	0.0035		6.46605						6.47728
	1.60274	1				0.29589	0			1.70538	6.49403				6.52611			6.72792	6.32193	5.75489	6.78136	5.64386	5.42626	6.04439	6.26679		TARGET.20.PANLKB.09A	0.0272	0.0836	0.1888	0	0.0456	0.0165		GSM923860	0.0275	0.0512	0.0883	0.039	0.0531	0.0111		6.47593						6.27448
	6.87397	0				0.126027	0			4.39258	6.48792				6.67803			6.85798	5.39232	4.75489	6.78136	8.2621	4	5.70044	6.9542		TARGET.20.PARBIU.09A	0.0022	0.054	0.1719	0.0158	0.0523	0.0197		GSM923658	0.1115	0.0376	0.0478	0.0469	0.0767	0.0078		7.55612						6.46451
	1.97534	0				8	0			1.52875	6.43562				6.40148			6.30378	6.12928	5.52356	6.72792	7.56224	5.2854	4	9.66356		TARGET.20.PAKLPD.09A	0.0084	0.0546	0.1251	0	0.0363	1.00E-04		GSM923868	0.0518	0.0342	0.1152	0.0709	0.0579	0		6.43527						6.4709
	6.47671	0				8	0			2.60826	6.4145				6.62712			6.84549	6.80736	5.88264	7.33092	5.35755	6.12928	6.39232	6.39232		TARGET.20.PARASV.03A	0.0122	0.1111	0.1847	0	0.0896	0.0252		GSM923709	0.1511	0.1109	0.052	0.0789	0.1634	0.0238		6.51002						6.31391
	1.15616	1				0.775343	1			3.8199	6.41191				6.59671			7.21917	7.29462	3.80735	7.57743	8.61471	5.75489	5.93074	7.14975		TARGET.20.PANGTF.09A	0	0.0784	0.1621	0	0.0022	0.0124		GSM923867	0.129	0.1046	0.143	0.038	0.1493	0.0092		6.93587						6.15868
	1.66301	1				8	0			3.84867	6.39546				7.67367			7.06609	7.06609	6.56986	9.783	4	6.37504	6.53916	7.30378		TARGET.20.PATDNN.09A	0.0218	0.0482	0.1051	0	0.0696	0		GSM923670	0.2917	0.1237	0.0075	0.0031	0.2027	0		6.43563						6.55334
	8	0				0.589041	1			3.84251	6.38669				6.97933			6.14975	7.03342	6.75489	6.40939	6.85798	6.33985	6.37504	7.18982		TARGET.20.PARHVK.09A	0.1874	0.2517	0.1792	0.0389	0.0522	0.0529		GSM923624	0.0776	0.0984	0.0749	0.0904	0.1527	0.0302		6.44569						6.39839
	1.48493	1				0.657534	0			4.76638	6.36854				6.82166			7.33985	5.52356	5.70044	6.20945	4.9542	7.20945	7.01123	6.47573		TARGET.20.PASSSI.09A	0.0062	0.084	0.0942	0	0.0902	0.0085		GSM923725	0.166	0.1005	0.0265	0.064	0.0545	0		7.04845						6.49464
	7.56164	0				8	0			4.2928	6.36734				6.65566			7.21917	7.80736	5.83289	6.58496	8.89178	5.88264	7.09803	8.03342		TARGET.20.PARCCH.03A	0.4314	0.1163	0	0	0.1215	0		GSM923901	0.0693	0.08	0.0652	0.0456	0.0874	0.0187		6.50819						6.33578
	6.8274	0				2.51507	1			1.95686	6.34249				6.70165			7.01123	6.04439	9.64205	6.88264	4.16993	4.58496	7.17991	5.88264		TARGET.20.PARBIU.04A	0.0255	0.0656	0.1144	0.0087	0.0446	0.0038		GSM923599	0.0841	0.1046	0.0915	0.0596	0.12	0.0317		6.36764						6.31207
	3.28493	0				0.654794	1			3.67342	6.33403				6.55732			6.97728	6.44294	4.32193	6.30378	3.32193	5.85798	6.59991	6.71425		TARGET.20.PANAEV.09A	0.0319	0.0196	0.0852	0	0	0		GSM923835	0.132	0.0559	0.0537	0	0.0882	0		6.41648						6.4065
	1.2137	0				1.26849	1			3.4742	6.31677				6.49065			6.64386	8.12412	7.56224	6.33985	7.44294	6.93074	7.92481	10.7245		TARGET.20.PANGJY.09A	0	0.0354	0.2449	0.0498	0.1293	0.0185		GSM923696	0.193	0.1396	0	0	0.1008	0		6.57236						6.37087
	5.89315	0				8	0			3.24745	6.31101				6.28932			6.52356	6.91886	4	6.67243	7.78136	7.09803	6.32193	7.74147		TARGET.20.PAMYGX.09A	1.1344	0	0.0082	0	0.0859	0		GSM923708	0.0834	0.0859	0.0889	0.0653	0.1273	0.0099		6.34525						6.51267
	2.99726	1				1.4274	1			4.20082	6.29344				6.23481				6.24793	6.85798	6.37504	7.05528	9.30378	6			TARGET.20.PAEAKL.09A	0	0.0396	0.2928	0.0277	0.0849	0.0111		GSM923771	0.0992	0.0221	0.1282	0	0.0714	0.0031		6.46259						6.45285
	6.53973	0				0.643836	1			2.59467	6.2583				7.26208				6.58496	5.72792		6.59991	6.02237	6.85798			TARGET.20.PASMYS.04A	0.0597	0.1565	0.0783	0.006	0.0195	0.0338		GSM923691	0.0524	0.0293	0.0606	0	0.1037	0		6.37238						6.50996
	0.454795	1				8	0			2.38478	6.24308				6.54063				5.49185	4.9542		5.08746	7.67242	8.47978			TARGET.20.PANZKA.09A	0.0138	0.1733	0.1076	0	0.0783	0.0213		GSM923957	0.1315	0.0622	0.0543	0.0543	0.0156	0		6.40053						6.54348
	0.961644	1				0.980822	0			2.0754	6.23941				6.69352				7.01123	4.16993		7.56986	6.44294	11.0808			TARGET.20.PARCUK.09A	0.2566	0.0711	0.1843	0	0.1381	0		GSM923959	0.0335	0.0544	0.0497	0.0299	0.0311	0.0002
	0.783562	1				0.835616	1			2.08256	6.23445				7.34396					7.78136		4.45943	6.87036	7.14975			TARGET.20.PANFMG.09A	0.0265	0.0896	0.026	0	0.0449	0		GSM923810	0.0925	0.0358	0.0181	0	0.0182	0
	8	0				0.380822	0			5.51081	6.22077				7.08553					7.05528		7	9.11114	7.14975			TARGET.20.PASVYA.04A	0.2822	0.3674	0.0277	0	0.0607	0.006		GSM923943	0.1501	0.1039	0.1268	0.1031	0.113	0.0321
	6.47671	0				5.54247	1			4.40991	6.15033				6.38511					6.59991		3.80735	6.32193	6.76818			TARGET.20.PATJHJ.40A	0.0141	0.4431	0.0099	0.0357	0.0213	0.0334		GSM924008	0.0615	0.0517	0.046	0	0.1183	0
	7.75068	0				0.824658	1			1.36805	6.14626				6.84657					7.56986		5.52356	6.90689	9.62936			TARGET.20.PASBPK.09A	0.0067	0.1107	0.1972	0	0.039	0.008		GSM923830	0.032	0.0294	0.0022	0	0	0
	5.2137	0				0.139726	1			2.40775	6.13622				6.87052					5.93074		4.24793	8.69349	6.76818			TARGET.20.PANINI.09A	0.1364	0.1494	0.0875	0	0.1141	0.0795		GSM923972	0.0717	0.1323	0.014	0.0086	0.0258	0.0303
	0.40274	1				0.0520548	0			3.22922	6.11075				6.3494					5.75489		4.52356	5.88264	6.93074			TARGET.20.PATDNN.04A	0.0992	0.087	0.1244	0	0.1076	0		GSM923978	0.134	0.1068	0	0.0009	0.0022	0
	2.19178	1				0.8	0			2.54729	6.08147				6.69709					4.52356		5	6.88264	7.16993			TARGET.20.PASFEW.09A	0.533	0.0538	8.00E-04	0	0.118	0		GSM923840	0.1946	0.1317	0.0313	0	0.0679	0.0003
	0.863014	1				0.115069	1			3.86698	6.06384				6.65765					4.45943		3.80735	4.52356	7.40088			TARGET.20.PANSBH.09A	0.0991	0.4324	0.0051	0.0276	0.0062	0.0876		GSM923870	0.2468	0.0261	0.0639	0.0355	0.0967	0
	0.761644	1				0.29863	1			2.19966	6.05701				6.63907					7		5.08746	6.55459	7.71425			TARGET.20.PADYIR.09A	0.0017	0.0896	0.0188	0	0	0.0213		GSM923948	0.1634	0.0748	0.0359	0	0.0781	0.0035
	3.86849	1				0.224658	1			3.96134	6.05344				6.72426					5.24793		6.08746	6.12928	6.71425			TARGET.20.PARANT.09A	0.532	0.2562	0.1287	0.1671	0.0689	0.0032		GSM923994	0.2062	0.1743	0.0099	0.0396	0.0874	0
	7.72329	0				0.0520548	1			1.61538	6.03997				6.36555					5.20945		8.64746	6.75489	6.44294			TARGET.20.PABLDZ.04A	0.0801	0.1923	0.1836	0.0946	5.00E-04	0.0287		GSM923685	0.1703	0.1145	0.047	0.1608	0.0832	0
	0.863014	1				2.09041	0			2.26524	5.98894				6.90441					3.32193		6.70044	7.45121	5.88264			TARGET.20.PARUNX.04A	0.2564	0.1982	0.1762	0.1566	0.1737	0.099		GSM923706	0.0182	0.0287	0.0721	0.0461	0.0226	0
	0.783562	1				0.0246575	1			2.41125	5.98711				6.14042					5.52356		5.72792	6.02237	7.74147			TARGET.20.PANSJB.09A	0.0524	0.2105	0.1898	0	0.0713	0.0906		GSM923716	0.3554	0.1242	0	0.0121	0.0053	0
	5.82466	0				0.649315	1			5.08665	5.98472				6.79324					8.10329		7.04439	7.15987				TARGET.20.PATJHJ.09A	0.0162	0.3498	0.2011	0.2067	0	0.0333		GSM923773	0.1021	0.0442	0.1173	0	0.0786	0
	7.13699	0				1.69589	0			2.4744	5.966				6.52778					7.76155		4.70044	8.35755				TARGET.20.PANPKN.09A	0.033	0.2825	0.118	0	0.0114	0.0437		GSM923885	0.1262	0.0948	0.0756	0.0984	0.0931	0.0324
	1.19452	1				2.39178	1			2.59145	5.93785				6.50686					5		4	7.21917				TCGA.AB.2822.03	0.2524	0.127	0.0502	0.0339	0.1629	0.0722		GSM923672	0.1589	0.1624	0.0983	0.1456	0.0667	0.0072
	2.16164	1				0.632877	1			3.89916	5.93687				7.23796					4.64386		4.80736	8.12412				TARGET.20.PASXNR.04A	0.3432	0.2998	0.1384	0.1847	0.1006	0.0279		GSM923913	0.1604	0.0861	0.0761	0.009	0.0817	0
	6.73151	0				0.178082	1			2.50336	5.92498				6.94036					5.64386		5.08746	7.71425				TARGET.20.PARKCX.09A	0.0379	0.0895	0.1175	0	0.0269	0		GSM924017	0.2231	0.0474	0.0863	0.0414	0.1148	0
	6.00822	0				1.4274	1			1.58382	5.89797				6.76571					5.08746		4.52356	6.30378				TARGET.20.PAPVZK.09A	0.1286	0.2	0.1768	0.0426	0.0653	0.0652		GSM923806	0.1169	0.154	0.0714	0.1298	0.1057	0.0172
	6.59178	0				0.0410959	1			2.63343	5.87572				6.46831					4.70044		5.42626	6.02237				TCGA.AB.2904.03	0.5355	0.3762	0.1076	0.2671	0.1804	0.0083		GSM923687	0.1444	0.1037	0.04	0.1316	0.1123	0.0016
	6.34795	0				0.265753	0			1.81597	5.86414				6.66956					6.08746		6.47573	5.88264				TARGET.20.PARPWL.09A	0.0659	0.2036	0.175	0	0.1514	0.0819		GSM923776	0.1024	0.0185	0.1436	0.0406	0.0631	0
	3.32603	1				0.726027	1			2.85705	5.85884				6.4177					5.70044		7.45943	6.59991				TARGET.20.PANKNB.09A	0	0.0323	0.2143	0.0228	0.1446	0.0156		GSM923911	0.0839	0.1004	0.0581	0.0717	0.0935	0.0268
	1.60548	1				0.115069	1			1.38588	5.84387				6.36787					8.64746		5.72792	6.62936				TARGET.20.PARZWH.09A	0.2129	0.2633	0.0627	0	0.0791	0.0626		GSM923918	0.113	0.1029	0	0	0.0446	0
	5.39178	0				0.0164384	1			2.50811	5.84312				7.30965					6.70044		5.42626	5.70044				TARGET.20.PASIBG.09A	0.2815	0.0984	0.2283	0.1403	0.1428	0.066		GSM923659	0.0749	0.044	0.04	0	0.0026	0
	3.32603	1				0.090411	1			4.38152	5.8417				6.49772					5.72792		6.26679					TARGET.20.PARBFJ.09A	0	0.0804	0.2335	0.044	0.052	0.0831		GSM923699	0.0847	0.1063	0.051	0.0385	0.0519	0
	1.72603	1				0.117808	1			1.69803	5.82883				6.58192					7.04439		6.14975					TARGET.20.PASTUH.04A	0.07	0.3321	0.1377	0.0395	0.0686	0.1195		GSM923796	0.0739	0.0423	0.0843	0.0743	0.061	0
	0.879452	1				0.90137	1			3.60975	5.79864				6.69214					4.70044		6.06609					TCGA.AB.2851.03	0.0626	0.0772	0.0978	0	0.0059	0.0574		GSM923878	0.1143	0.0635	0.0914	0.0497	0.0584	0.0073
	8	0				0.167123	1			2.11472	5.78816				6.91019					5.04439		5.97728					TARGET.20.PASPLU.09A	0.064	0.2095	0.202	0.1	0.0063	0.0765		GSM923733	0.2443	0.0321	0.0231	0	0.0651	0
	1.88767	1				2.17534	1			2.00818	5.76384				6.77313					4.70044		6.72792					TARGET.20.PASMGW.09A	0.1197	0.0974	0.193	0.1962	8.00E-04	0		GSM923738	0.1771	0.1686	0.0307	0.1121	0.0772	0.0059
	1.92329	1				1.99726	1			4.07625	5.73526				6.71677					4		7.27612					TARGET.20.PAEIKD.04A	0.0472	0.1104	0.1806	0.0574	0.0634	0.0291		GSM923909	0.1539	0.0777	0.0997	0.0083	0.0506	0
	2.52877	1				0.0109589	1			1.29818	5.73099				8.07415					4.16993		4.9542					TCGA.AB.2919.03	0.0903	0.1067	0.2597	0.0478	0.128	0.103		GSM923990	0.1046	0.0444	0.0165	0	0.1117	0
	8	0				5.57534	1			4.39913	5.69031				6.53244					4.80736		6.94252					TARGET.20.PARUNX.09A	0.3685	0.1378	0.0338	0	0.2012	0.0241		GSM923788	0.0499	0.1038	0.0935	0.0526	0.0985	0.0185
	5.19452	1				8	0			2.91686	5.69018				6.7265					5.42626		6.49185					TARGET.20.PAPWIU.09A	0.1173	0.1214	0.1245	0	0.2571	0.0739		GSM923983	0.1267	0.0012	0.0464	0	0.0227	0
	1.10411	1				7.4137	1			2.68087	5.68726				7.66949					6.47573		6.89482					TARGET.20.PARXMP.09A	0.2168	0.1165	0.012	0	0.1581	0.0135		GSM923819	0.0502	0.0695	0.1194	0.0625	0.0615	0
	3.41918	1				0.616438	1			3.59746	5.67579				6.30911					4.80736		6.24793					TARGET.20.PAECCE.09A	0.0699	0.2124	0.0725	0	0.0325	0.0117		GSM923621	0.0924	0.0629	0.1019	0.0042	0.0839	0
	6.15342	0				4.08493	1			3.30211	5.67281				6.74599					5.42626		5.42626					TARGET.20.PAEDKB.04A	0.0454	0.1051	0.1019	0	0	0		GSM923724	0.1435	0.0588	0.0946	0.0332	0.0838	0
	4.87671	0				0.115069	1			3.86579	5.66474				6.37189					5.88264		6.14975					TCGA.AB.2899.03	0.2798	0.3494	0.0861	0.1557	0.0045	0.0601		GSM923785	0.0663	0.114	0.0808	0.0914	0.0934	0.0192
	2.14795	1				1.48493	1			3.1191	5.65947				6.79621					6.14975		9.8857					TARGET.20.PAEFGT.04A	0.1874	0.1914	0.2167	0.2043	0.0619	0.0902		GSM924013	0.0709	0.0509	0.0549	0.0108	0.0528	0
	8	0				0.0794521	1			1.32389	5.64879				6.6761					6.06609		7.24793					TARGET.20.PASGZS.04A	0.0881	0.2759	0.1158	0.0894	0	0.0891		GSM923656	0.0287	0.0541	0.031	0.0011	0.1305	0
	1.28219	1				0.208219	1			1.73856	5.64036				6.51164					5.97728		5.93074					TARGET.20.PARUTH.09A	0.4008	0.2527	0.1819	0.1832	0.093	0.0396		GSM923676	0.1579	0	0.0752	0.0844	0.0491	0
	8	0				0.334247	1			4.00872	5.62337				6.63737					6.72792		5.45943					TCGA.AB.2921.03	0.2279	0.3278	0.1747	0.1956	0.0638	0.0724		GSM923746	0.1873	0.0709	0.0821	0	0.1222	0
	2.09863	1				0.0410959	1			3.36154	5.61946				7.65795					6.70044		7.18982					TARGET.20.PANVGE.09A	0.0682	0.2179	0.1725	0.0148	0.1457	0.0856		GSM923871	0.0491	0.0296	0.1005	0.0611	0.0335	0
	5.19452	1				8	0			4.7585	5.61101				8.89917					4.85798		6.74147					TARGET.20.PAEFGT.03A	0.134	0.1205	0.0979	0.0175	0.0533	0.0409		GSM923930	0.1604	0.0625	0.0108	0	0.051	0
	8	0				1.15068	1			4.89087	5.60541				6.82776					4.9542		4.80736					TARGET.20.PASVYL.09A	0	0.0797	0.2582	0.1182	0.0437	0.0147		GSM923961	0.1127	0.0602	0.1114	0.0552	0.1218	0.0119
	0.791781	1				8	0			3.56255	5.60283				7.11171					6.94252		7.15987					TARGET.20.PASLSD.03A	0.0467	0.1096	0.1126	0.1349	0	0		GSM923617	0.0714	0.0469	0.0422	0.0465	0.0633	0.0153
	1.03562	1				0.128767	1			3.44832	5.59281				6.66645					6.89482		6.26679					TARGET.20.PAPAWN.09A	0.0544	0.1725	0.1421	0	0.1348	0.1262		GSM923829	0.1091	0.0508	0.0432	0	0.0539	0
	1.64384	1				0.465753	1			1.64163	5.59028				6.74595					6.74147		2.58496					TCGA.AB.2805.03	0.1508	0.2953	0	0.0841	8.00E-04	0		GSM923997	0.0857	0.144	0.0281	0.0567	0.0281	0
	0.306849	0				8	0			4.42231	5.5896				7.45258					6.14975		5.83289					TCGA.AB.2932.03	0	0.1244	0.1759	0.0491	0.0205	0.0472		GSM923844	0.1645	0.0153	0.0563	0.054	0.088	0
	1.03562	1				0.169863	1			2.58771	5.58859				6.90576					4.90689		3.80735					TARGET.20.PANNHB.09A	0.2711	0.2836	0.0948	0.1037	0.1237	0.063		GSM923876	0.2555	0.194	0.0301	0.086	0.1579	0.0017
	1.06849	1				0.230137	1			4.12713	5.58463				6.81736					7.24793		6.24793					TCGA.AB.2891.03	0.0963	0.2525	0.1136	0.083	0.0494	0.068		GSM923982	0.1262	0.1055	0.0369	0	0.1013	0
	8	0				5.94521	1			3.43357	5.55136				7.23625					5.45943		5.55459					TCGA.AB.2975.03	0.1745	0.1941	0.1972	0.0619	0.1199	0.1144		GSM923607	0.0897	0.0465	0.0527	0	0.0337	0
	1.26575	1				0.70411	1			2.99595	5.53898				7.03993					6.35755		5					TARGET.20.PASGMZ.09A	0.1239	0.1159	0.2784	0.1887	0	0.0668		GSM923657	0.0369	0.0604	0.0945	0.016	0.0407	0.0058
	1.17534	1				0.484932	0			2.88558	5.53236				6.90575					7.47573		4.32193					TARGET.20.PARIZR.03A	0.0321	0.0463	0.0698	0.0162	0	0.013		GSM923892	0.0796	0.041	0.0873	0.0666	0.032	0
	0.961644	1				0.936986	1			1.74285	5.52114				6.74694					6.74147		7.05528					TCGA.AB.2860.03	0.2572	0.1925	0.1541	0.1154	0.0768	0		GSM923953	0.392	0.0629	0	0	0.1133	0
	0.306849	0				0.526027	1			1.58653	5.51513				7.28176					7.15987		7.98869					TCGA.AB.2930.03	0.1617	0.4169	0.1985	0.3038	0.075	0.0839		GSM923677	0.0342	0.0233	0.0725	0.0177	0.099	0
	0.928767	1				0.747945	1			4.88255	5.50835				6.70852					4		6.85798					TARGET.20.PARMZF.09A	0.1029	0.1898	0.1405	0.0404	0.1081	0.0986		GSM923720	0.0333	0.0962	0.0939	0.0028	0.071	0.0227
	2.41096	0				2.36164	0			2.57571	5.50513				6.52066					5.20945		6.20945					TARGET.20.PARYGA.09A	0.0417	0.0546	0.2157	0.1167	0.0034	0.0383		GSM923920	0.0976	0.2128	0.0434	0.1206	0.087	0.0417
	4.87671	0				1.17534	1			4.0678	5.48926				6.68093					5.55459		4.39232					TCGA.AB.2821.03	0.1907	0.032	0.1204	0.0153	0.0467	0.0548		GSM923664	0.112	0.109	0.0811	0.0491	0.1154	0
	3.36712	1				0.219178	1			4.32344	5.48066				6.94262					5.35755		8.97442					TCGA.AB.2912.03	0.1075	0.3194	0.0964	0.1426	0.0292	0.0309		GSM923852	0.2024	0.1297	0.0502	0.0239	0.1997	0.0085
	7.38356	0				5.3863	1			2.75103	5.47355				6.59054					4.39232		6.02237					TCGA.AB.2949.03	0.4968	0.5142	0.1044	0.0456	0.0597	0.0181		GSM923651	0.1092	0.0755	0.0247	0.1256	0.0432	0
	5.35068	0				5.87397	1			1.49651	5.45585				6.76033					4.32193		4.9542					TCGA.AB.2990.03	0	0.2245	0.2292	0.1707	0.1218	0.0907		GSM923718	0.0352	0.0356	0.058	0	0.0118	0
	2.50411	0				0.0465753	1			2.20298	5.45075				6.89924					7.05528		5.16993					TARGET.20.PARYVW.04A	0.4243	0.2016	0.0911	0	0.2185	0.0337		GSM923732	0.3279	0.1506	0.0559	0.1369	0.0869	0
	2.14795	1				0.572603	1			4.4139	5.44853				6.92244					7.98869		6.52356					TARGET.20.PASGWH.09A	0.077	0.0745	0.1377	0.2407	0.0111	0.0474		GSM923768	0.0716	0.0204	0.1729	0.0352	0.0008	0
	4.92603	0				1.38904	1			3.06035	5.43233				6.69604					6.55459		6.20945					TCGA.AB.2835.03	0	0.1031	0.1332	0.0447	0.0524	0.0171		GSM923875	0.233	0.0392	0.0845	0.083	0.0924	0
	2.38356	1				8	0			2.58508	5.4267				7.31831					6.85798		5.2854					TCGA.AB.2970.03	0.1904	0.2687	0.0496	0.169	0.0354	0.0486		GSM923984	0.0623	0.0421	0.0685	0.0096	0.0377	0
	1.26575	1				6.48767	0			2.57904	5.40048				6.54994					5.42626		8.90989					TARGET.20.PARUBT.40A	0.0618	0.2176	0.1967	0.1652	0.0454	0.0704		GSM923650	0.1296	0.0942	0.0969	0.0234	0.1303	0.0199
	0	1				0.868493	0			4.63715	5.39742				6.53838					5.2854		6					TARGET.20.PASVVS.04A	0.0177	0.1827	0.3494	0.2871	0.1092	0.0991		GSM923770	0.1053	0.0956	0.1055	0	0.0391	0.0047
	4.01096	0				8	0			3.75529	5.39267				6.77214					4.39232		6.04439					TARGET.20.PASGWH.04A	0.0761	0.0807	0.128	0.0751	0.1234	0.1355		GSM923611	0.1113	0.1258	0.0566	0.114	0.0446	0.0119
	2.53425	1				8	0			2.80106	5.39107				7.08828					8.97442		4.58496					TARGET.20.PASVYA.09A	0.0971	0.0789	0.1487	0	0	0		GSM923777	0.0747	0.0571	0.1141	0	0.0696	0.0099
	5.20548	0				0.0164384	1			4.38348	5.37331				6.50964					6.02237		6.35755					TARGET.20.PARWDZ.09A	0.0138	0.0424	0.1525	0.0701	0.0011	0		GSM923786	0.0604	0.0417	0.0507	0.0079	0.0268	0
	8	0				6.63836	1			1.60245	5.35096				8.66091					6.37504		5.42626					TARGET.20.PANTPW.09A	0.1061	0.1761	0.2187	0	0.1626	0.1066		GSM923820	0.0901	0.0241	0.0724	0	0.0122	0
	1.89863	1				0.720548	1			2.6977	5.34932				7.4739					5.90689		9.30378					TCGA.AB.2933.03	0.3442	0.3909	0.0938	0.2402	0.0459	0.0188		GSM923837	0.0567	0.148	0.09	0.1292	0.0532	0.021
	1.1863	1				3.6411	1			3.59415	5.32608				6.73734					6.12928		7.19967					TARGET.20.PASWPD.09A	0.1917	0.1138	0.1029	0.1173	0.0222	0.0455		GSM923694	0.0609	0.043	0.038	0	0.1992	0
	7.10137	0				8	0			3.90098	5.32535				6.99179					5.2854		6.80736					TARGET.20.PASCGR.03A	0.0635	0.0434	0.081	0.033	0.0037	0		GSM923764	0.1023	0.1175	0.123	0.0864	0.0799	0.0032
	2.29041	1				7.70411	1			1.47453	5.32242				6.34507					6.64386		7.53138					TARGET.20.PARIHK.03A	0.4759	0.1748	0.0897	5.00E-04	0.0728	0.0096		GSM923804	0.0882	0.1723	0.066	0.1024	0.1089	0.0235
	8	0				1.63014	0			3.91387	5.32018				6.37064					5.75489		6.56986					TARGET.20.PANGDN.09A	0.1338	0.0356	0.1899	0.0281	0.0046	0		GSM923919	0.0308	0.0074	0.0631	0	0.0212	0
	4.69041	0				1.42192	1			3.43317	5.30793				6.30222					6.33985		6.62936					TCGA.AB.2828.03	0.0145	0.1308	0.1312	0.0644	0.016	0.0332		GSM923619	0.1825	0.1394	0.1112	0.1479	0.1465	0
	7.67945	0				8	0			2.65971	5.30356				6.47093					6.20945		8.94544					TARGET.20.PAKTCX.04A	0.1382	0.1672	0.1727	0.1304	0.0718	0.1119		GSM923636	0.0749	0.0237	0.0581	0	0.0194	0
	2.30959	1				0.416438	1			1.76027	5.28723				6.58597					8.90989		5.97728					TARGET.20.PATDHA.09A	0.1628	0.2783	0.1764	0.106	0.1823	0.0639		GSM923662	0.1086	0.0769	0.0494	0.0835	0.0617	0
	1.92329	1				5.2137	1			1.56001	5.27769				7.23503					5.88264		6.78136					TCGA.AB.2807.03	0.3228	0.3725	0.0112	0.1378	0.0815	0.0289		GSM924006	0.0538	0.0207	0.0235	0	0.123	0
	7.50137	0				8	0			2.46057	5.27768				6.78403					4.58496		7.6865					TARGET.20.PAPXRJ.04A	0.2523	0.1239	0.1989	0.158	0.1303	0.1023		GSM923802	0.0681	0.1905	0.0475	0.1454	0.1191	0.0478
	0.0849315	1				8	0			2.6612	5.27149				7.00474					6.04439		7.12928					TCGA.AB.2987.03	0	0.0799	0	0	0	0		GSM923803	0.1303	0.1528	0.0666	0.0819	0.0945	0.0131
	6.34795	0				2.76164	1			1.30791	5.26989				6.95466					4.58496		6.74147					TARGET.20.PARXNG.09A	0.0497	0.0981	0.3191	0.1029	0.245	0.1189		GSM923858	0.0238	0.0038	0.036	0	0.0343	0
	0.753425	1				0.265753	0			2.34682	5.26932				6.69734					6.35755		7.9542					TCGA.AB.2936.03	0.2491	0.1155	0.0165	0.0712	0.0467	0.0321		GSM923946	0.0786	0.0574	0.0879	0.0677	0.0233	0
	1.20274	1				3.93425	1			2.62751	5.26883				7.05345					9.30378		6.2854					TARGET.20.PASYJI.09A	0.1555	0.194	0.212	0.0745	0.1488	0.1152		GSM923973	0.1468	0.0249	0.0611	0.0096	0.0424	0
	0.0849315	1				8	0			3.11672	5.26666				6.84802					7.17991		6.02237					TARGET.20.PANLIZ.04A	0.1372	0.1815	0.1422	0.3315	0.1033	0.0624		GSM923952	0.0697	0.0386	0.0636	0.0903	0.0474	0
	6.15342	0				2.50959	1			2.73391	5.26054				6.58053					6.47573		6.72792					TCGA.AB.2914.03	0.2269	0.4033	0.1449	0.1313	0.0977	0.0822		GSM923926	0.062	0.0469	0.0852	0.0498	0.0377	0.0025
	3.54247	1				0.416438	0			1.51361	5.25254				6.42556					6.80736		4.52356					TCGA.AB.2920.03	0.3394	0.0591	0.1513	0.076	0.2191	0.0575		GSM924011	0.0868	0.0135	0.0599	0.002	0.0232	0
	1.58082	1				8	0			2.21211	5.25001				7.12637					6.56986		6.67242					TARGET.20.PANPTM.09A	0.1103	0.2614	0.1868	0.1493	0.2117	0.1404		GSM923669	0.0658	0.0486	0.0927	0.091	0.0673	0.0126
	1.10685	1				0.512329	1			3.35168	5.24047				6.65573					8.94544		6.12928					TARGET.20.PARJCR.09A	0.2967	0.1392	0.1568	0.0529	0.0065	0		GSM923752	0.0985	0.2171	0.0825	0.0746	0.1736	0.0126
	1.45479	1				0.326027	1			1.5475	5.21405				6.36423					5.97728		6					TCGA.AB.3008.03	0.2302	0.3885	0.0521	0	0.1869	0.0944		GSM923924	0.1125	0.1011	0.0693	0.0978	0.0871	0.023
	1.60274	1				0.819178	1			2.39737	5.20836				8.04817					5.93074		6.22882					TARGET.20.PAMYAS.04A	0.1894	0.2088	0.0655	0.1224	0.2337	0.1078		GSM923936	0.137	0.0632	0.0894	0	0.086	0
	5.75342	0				0.926027	0			3.70983	5.20189				6.75055					6.06609		6.32193					TARGET.20.PARDDY.04A	0.0947	0.2432	0.1962	0.051	0.1426	0.0863		GSM923987	0.1287	0.1473	0.0759	0	0.0444	0
	6.03562	0				0.569863	0			5.23776	5.20081				6.6754					6.44294		6.97728					TCGA.AB.2973.03	0	0.1191	0.037	0	0	0		GSM923654	0.2757	0.026	0.0807	0.0922	0.0846	0
	4.52603	0				0.887671	1			1.36357	5.19039				6.9149					7.6865		6.42626					TCGA.AB.2854.03	0.0824	0.0664	0.1299	0	0.056	0.0333		GSM923727	0.3865	0.0355	0	0	0.0674	0
	8	0				0.830137	1			6.41931	5.18493				7.26461					7.12928		7.80736					TCGA.AB.2946.03	0.1328	0.1823	0.2323	0	0.1577	0.0859		GSM923942	0.0952	0.0917	0.0826	0.0468	0.0677	0
	5.54795	0				1.53973	0			4.55551	5.18287				6.93771					6.87036		6.26679					TCGA.AB.2967.03	0.0663	0.0809	0.1958	0.1938	0.0594	0.0356		GSM924010	0.044	0.0202	0.0426	0	0.0159	0
	3.15616	1				1.70137	0			3.47965	5.17693				7.30494					8.45121		6.58496					TCGA.AB.3007.03	0.1187	0.092	0.3051	0.1376	0.1051	0.0467		GSM923954	0.059	0.0253	0.0828	0	0.0404	0
	1.08767	1				0.0054795	0			4.06202	5.1756				7.21324					6.44294		8.27146					TCGA.AB.2924.03	0.0539	0.0773	0.1899	0.0392	0.032	0.042		GSM923977	0.262	0.2284	0	0.0096	0.1007	0
	5.15616	0				2.03836	1			4.12249	5.17547				6.53186					6.52356		6.87036					TARGET.20.PAKTCX.09A	0.0969	0.1087	0.2208	0.1276	0.0754	0.0745		GSM923995	0.1247	0.1075	0.0022	0.0003	0.1386	0
	1.32877	1				0.756164	0			3.74236	5.17516				6.64482					6.74147		6.84549					TARGET.20.PANYNR.03A	0.1192	0.1126	0.1386	0.1007	0.0378	0.0918		GSM923749	0.1161	0.1234	0.0728	0.0903	0.127	0
	6.14795	0				0.271233	0			5.04514	5.16979				6.71462					6.90689		7.74819					TARGET.20.PASZLJ.09A	0.1841	0.275	0.3256	0.2095	0.0606	0.0673		GSM923817	0.1733	0.0435	0.0396	0	0.0916	0
	5.39178	0				0.145205	0			3.90067	5.16942				7.20686					7.9542		7.21917					TARGET.20.PARFAL.04A	0.0106	0.0793	0.2115	0.131	0	0.0408		GSM923822	0.1755	0.0434	0.0827	0.0228	0.1012	0
	1.56164	1				0.630137	0			4.1274	5.16621				6.62984					8.69349		6.75489					TCGA.AB.2952.03	0.1139	0.0403	0.1518	0.0455	0.1702	0.0926		GSM923714	0.0592	0.0746	0.0978	0.0785	0.0836	0.0141
	1.58904	1				0.336986	1			2.62042	5.16051				6.69525					6.2854		6.39232					TARGET.20.PASTTW.09A	0.2848	0.0109	0.1496	0.0494	0.0394	0		GSM923692	0.1054	0.0401	0.0925	0.0814	0.0925	0
	8	0				0.0547945	1			4.67399	5.15293				6.74296					6.02237		7.07682					TARGET.20.PAKIWK.04A	0.0144	0.3771	0.0571	0.0026	0.1124	0.0521		GSM923598	0.116	0.1023	0.0441	0.0059	0.1925	0
	8	0				3.74521	0			3.79996	5.14836				6.80431					7.25739		8.13443					TCGA.AB.2971.03	0.0186	0.0853	0.1784	0.1283	0	0.0325		GSM923645	0.0601	0.0363	0.0741	0	0.055	0
	0.50137	1				8	0			4.9054	5.14778				6.59217					6.72792		8.18983					TARGET.20.PARFAL.09A	0.0877	0.0521	0.088	0.0318	0	0.0153		GSM923784	0.0521	0.0527	0.0748	0.0506	0.0888	0.0084
	1.45479	1				8	0			1.34309	5.14659				6.45345					6.40939		7					TARGET.20.PANLXM.09A	0.0576	0.1415	0.1166	0.1118	0.0993	0.1094		GSM923900	0.0352	0.0102	0.0478	0	0.0233	0
	6.60548	0				0.0246575	0			1.54466	5.14544				6.61328					6.72792		9.77314					TARGET.20.PAKIYW.09A	0	0.1922	0.2239	0.1619	0.0678	0.0545		GSM923966	0.1353	0.0474	0.0649	0.0519	0.0698	0.0029
	0.0821918	1				0.30411	1			1.60621	5.14384				6.60579					6.55459		6.61471					TARGET.20.PASJGZ.04A	0.1641	0.0466	0.0219	0	0.0027	0		GSM923847	0.1097	0.0234	0.0941	0.0188	0.0526	0
	3.08767	0				8	0			4.34946	5.13925				6.81347					6.12928		7.2854					TARGET.20.PARVAI.03A	0.2197	0.088	0.2081	0.2835	0.0238	0.0963		GSM923872	0.1154	0.0191	0.0898	0.0194	0.0171	0
	8	0				0.841096	0			4.20962	5.13804				6.43199					6.12928		9.26913					TARGET.20.PASPLU.04A	0.187	0.1555	0.1025	0.144	0	0.0937		GSM923794	0.1534	0.097	0.0915	0.063	0.0828	0
	3.41918	1				0.509589	1			4.17378	5.13591				7.4386					6.80736		7.78136					TARGET.20.PAKIWK.09A	0.0308	0.3388	0.0353	0.0359	0.0257	0.0374		GSM923832	0.1358	0.0171	0.0264	0	0.0104	0
	2.16986	1				8	0			1.64582	5.13482				6.76312					6.42626		8.35755					TARGET.20.PASCRZ.04A	0.0363	0.0099	0.0882	0	0.0182	0		GSM923596	0.0801	0.1202	0.0485	0.0488	0.0313	0
	8	0				1.27671	0			4.36468	5.13248				6.46957					6.85798		8.01681					TARGET.20.PAPXWI.09A	0.21	0.1132	0.2173	0.0539	0.2032	0.0977		GSM923755	0.1274	0.0808	0.0971	0.071	0.1141	0
	0.545205	1				0.884931	0			1.93064	5.0958				6.48003					6.30378		7.33985					TCGA.AB.2979.03	0.1493	0.1431	0.1858	0	0.201	0.1075		GSM923866	0.107	0.0323	0.0494	0.0315	0.0234	0
	0.747945	1				1.18904	0			4.26685	5.0734				6.65908					6.26679		6.04439					TARGET.20.PASYJI.04A	0.0588	0.2199	0.0745	0.0414	3.00E-04	0.0159		GSM924009	0.0737	0.0625	0.0739	0	0.0599	0
	1.1863	1				0.0767123	1			2.39049	5.07301				6.90177					8.27146		8.25739					TARGET.20.PAKVGI.09A	0.5935	0.1129	0.0703	0.0912	0.1416	0		GSM923630	0.2868	0.1175	0.049	0.0159	0.105	0
	5.84384	0				1.4137	1			1.47573	5.06141				6.54364					6.65821		7.37504					TARGET.20.PARCZL.04A	0.1656	0.1191	0.1397	0.0606	0.224	0.0519		GSM923671	0.1766	0.0169	0.0415	0	0.0425	0
	0	1				8	0			5.35696	5.04158				7.13648					6.84549		7.67242					TCGA.AB.2934.03	0.1629	0.1643	0.0586	0	0.0102	0.0839		GSM923723	0.178	0.0587	0.0715	0.04	0.0604	0
	6.03562	0				1.85205	1			4.32088	5.02917				6.25955					7.74819		7.63663					TARGET.20.PASJTM.09A	0.7326	0.027	0.151	0.3937	0.0861	0		GSM923801	0.1186	0.1853	0.0565	0.1274	0.1493	0.0404
	1.41918	1				0.0109589	0			5.23065	5.02702				7.25983					7.21917		8.39232					TARGET.20.PANYSN.03A	0.2227	0.0892	0.1297	0.0851	0.0255	0.0537		GSM923886	0.1586	0.0374	0.0793	0.034	0.0637	0
	0.917808	1				6.29589	0			3.84588	5.02652				6.49357					7.14975		6.42626					TARGET.20.PANLIZ.09A	0.1822	0.2358	0.0256	0.2174	0.1571	0.0672		GSM924000	0.1235	0.1142	0.0569	0.1164	0.0849	0
	8	0				0.410959	1			3.40502	5.02232				6.89696					7.03342		6.94252					TCGA.AB.2887.03	0.3052	0.393	0.0703	0.1333	0.151	0.1014		GSM923815	0.0452	0.0155	0.0438	0	0.0053	0
	7.36164		0			1.35068	0			4.18427	4.98948				7.14177					6.75489		7.05528					TARGET.20.PARJYP.03A	0.1164	0.1744	0.1833	0.0498	0.0594	0.0786		GSM923821	0.0977	0.038	0.0674	0	0.0754	0
	5.16438		0			3.95616	0			3.53294	4.97558				7.03798					7.45121		6.52356					TCGA.AB.2865.03	0.3745	0.1016	0.0155	0.2387	0.1191	0.0211		GSM923842	0.0855	0.0283	0.0456	0	0.0309	0
	1.08767		1			0.128767	0			2.90061	4.97111				6.70167					6.55459		7.05528					TARGET.20.PARSAN.03A	0.1237	0.0824	0.1948	0.1023	0.0491	0.1424		GSM923632	0.0505	0.0331	0.037	0.0111	0.0406	0
	3.65753		0			3.18082	1			2.56563	4.95149				6.45557					9.66356		7.30378					TARGET.20.PANBZH.09A	0.2052	0.168	0.1452	0.1141	0.1245	0.0084		GSM923665	0.1264	0.0494	0.0851	0.0822	0.0196	0
	1.02192		1			0.136986	1			2.83519	4.95104				6.70711					6.71425		7.29462					TARGET.20.PATIAK.04A	0.1455	0.212	0.2762	0.2098	0.1799	0.1417		GSM923648	0.1076	0.0964	0.0967	0.0243	0.0453	0
	0.0849315		1			2.2274	1			3.60775	4.94613				6.68592					8.18983		6.67242					TCGA.AB.2986.03	0.1769	0.2388	0.1706	0.2514	0.1976	0.1063		GSM923765	0.0798	0.0459	0.1326	0.0396	0.0597	0
	0.0821918		0			6.66301	0			5.29817	4.94204				6.57533					6.61471		6.52356					TCGA.AB.2992.03	0.0622	0.0503	0.2264	0.026	0	0.0318		GSM923814	0.1982	0.0185	0.0711	0.0284	0.0651	0
	1.08493		0			8	0			1.74955	2.3966				6.39356					7.2854		8.29002					TCGA.AB.2966.03	0.3766	0.3132	0.0225	0	0.1225	0.0501		GSM923985	0.0337	0.024	0.0408	0	0.0649	0
	1.02192		1			0.446575	1			3.38462	7.0769				6.77768					6.14975		6.78136					TARGET.20.PANUTB.09A	0.1952	0.2222	0.1661	0.2865	0.0711	0.0772		GSM923843	0.1208	0.0557	0.0755	0.0187	0.0863	0
	6.0411		0			2.65753	0			4.91432	2.8721				6.75039					8.35755		6.35755					TARGET.20.PASPTM.09A	0.0651	0.1109	0.1008	0	0.16	0.0562		GSM923859	0.0884	0.123	0	0	0.1381	0.0088
	0.0849315		1			0.109589	0			3.75563	2.9458				6.95664					8.01681							TCGA.AB.2834.03	0.1055	0.1871	0.2227	0.2941	0.0015	0.0388		GSM923897	0.1809	0.1747	0.0535	0.0345	0.134	0.0267
	1.33973		1			8	0			1.3593	5.2872				6.64603					7.33985							TARGET.20.PANDER.09A	0.2037	0.3038	0.1339	0.1211	0.2266	0.0958		GSM923969	0.1141	0.0274	0.0684	0.0173	0.0512	0
	1.13151		1			0.0054795	0			1.72015	1.4717				6.67792					8.25739							TARGET.20.PAMVKZ.09A	0.1275	0.3741	0.218	0.2489	0.1776	0.0974		GSM923728	0.2253	0.0206	0	0	0.0311	0
	0.410959		1			1.77534	1			2.49268	7.796				8.19314					7.21917							TARGET.20.PASHYZ.04A	0.1709	0.2359	0.1798	0.0055	0.1807	0.0479		GSM923761	0.071	0.0708	0.1312	0.0499	0.052	0.0124
	1.46849		1			0.172603	0			4.04288	5.7037				6.58718					7.96578							TARGET.20.PAPVCN.09A	0.046	0.1292	0.1626	0.0731	0.0775	0.0414		GSM923622	0.1094	0.0536	0.0904	0.0388	0.1203	0
	6.71233		0			8	0			3.63204	1.8739				7.53249					7.37504							TCGA.AB.2823.03	0.0647	0.0974	0.2261	0.1395	0.037	0.0554		GSM923663	0.0823	0.0791	0.0795	0.0498	0.0494	0
	5.55068		0			0.339726	1			2.59009	9.3385				6.2809					7.03342							TARGET.20.PARPDS.09A	0.2049	0.23	0.0169	0.1379	0.0961	0.042		GSM923693	0.1705	0.0572	0.0662	0.1063	0.1785	0
	0.0821918		1			0.473973	0			2.6433	5.7432				7.627					7.67242							TCGA.AB.2916.03	0.0761	0.1187	0.0329	0.043	0.004	0		GSM923826	0.0456	0.0037	0.0655	0	0.0188	0
	4.8411		1			0.484932	1			3.89006	2.5153				6.79245					7.63663							TARGET.20.PANKFZ.09A	0.0019	0.1423	0.2387	0.1762	0.0725	0.0629		GSM923891	0.1722	0.1437	0.0185	0.0499	0.0825	0.0079
	1.32877		1			8	0			2.25879	9.6301				6.86709					8.39232							TCGA.AB.2954.03	0.1031	0.1467	0.1594	0	0.0603	0.0677		GSM923614	0.1105	0.0222	0.0219	0.0099	0.013	0
	1.62192		1			0.408219	0			1.73443	4.1813				6.57735					6.44294							TARGET.20.PASWAJ.04A	0.2116	0.0754	0.0308	0	0.0302	0.0164		GSM923903	0.1407	0.0925	0.0577	0.0336	0.1127	0
	1.74795		0			0.20274	1			2.88974	2.8454				6.84755					7.01123							TCGA.AB.2888.03	0	0.1282	0.0809	0.0308	0	0.0102		GSM923925	0.138	0.0429	0.0658	0.032	0	0
	3.33151		0			8	0			3.53448	3.1823				6.99959					8.06609							TARGET.20.PARAJX.09A	0.467	0.0934	0.1201	0.045	0.3886	0		GSM923962	0.1165	0.0495	0.1016	0.02	0.0665	0
	6.41644		0			0.846575	0			3.6368	4.1551				8.21123					6.52356							TARGET.20.PASINN.04A	0.211	0.2746	0.0754	0.0824	0.0251	0.0384		GSM923979	0.0799	0.0712	0	0	0.0214	0
	8		0			0.520548	0			1.61776	6.2815				6.77822					4.45943							TCGA.AB.2881.03	0.1617	0.1913	0.1398	0.0968	0.0864	0.0417		GSM923618	0.18	0.1752	0.1202	0.1029	0.1181	0
	0.454795		1			8	0			2.304	2.44572				7.31862					7.12928							TCGA.AB.2853.03	0.1209	0.2721	0.1629	0.1073	0.0679	0.0977		GSM923828	0.0711	0.0593	0.082	0.0061	0.0818	0
	6.78356		0			1.8	1			1.78405	0.168899				6.71073					7.30378							TCGA.AB.2847.03	0.1477	0.2219	0.1312	0.3323	0.1984	0.088		GSM923916	0.1735	0.1734	0.0227	0.0266	0.0548	0.0094
	1.74795		0			8	0			1.68866	2.61699				6.75521					7.29462							TARGET.20.PANPLS.03A	0.1358	0.0553	0.1178	0.2443	0.0738	0.0197		GSM923970	0.0957	0.0323	0.042	0	0.1491	0
	4.69041		0			0.0849315	1			2.28361	1.60947				7.4607					6.24793							TCGA.AB.2972.03	0.1269	0.1501	0.0778	0.1909	0.1823	0.082		GSM923638	0.0684	0	0	0	0.0697	0
	2.66575		1			8		0		3.25956	0.652601				6.4348					6.52356							TCGA.AB.2879.03	0.0683	0.1107	0.2256	0.1514	0.0727	0.0988		GSM923827	0.0512	0.0356	0	0	0.028	0
	1.41644		1			0.709589		1		2.72411	2.041				6.57547					8.05528							TARGET.20.PANWHP.09A	0.0788	0.1587	0.1998	0.1413	0.0762	0.0793		GSM923907	0.3806	0.0664	0	0.1133	0.0646	0
	8		0			4.09041		1		4.25123	0.463727				6.74253					8.29002							TARGET.20.PARYVW.09A	0.4414	0.2301	0.1003	0.0956	0.14	0		GSM923928	0.0408	0.0182	0.085	0.064	0.0253	0
	0.663014		1			7.75616		1		3.68304	2.03872				6.73407					7.01123							TCGA.AB.2943.03	0.4942	0.1502	0.1144	0.1174	0.1046	7.00E-04		GSM923904	0.1006	0.1128	0.0903	0	0.1659	0.0109
	0.167123		0			8		0		1.64582	0.92873				7.28446					5.35755							TCGA.AB.2955.03	0.2854	0.3492	0.066	0	0.1125	0.046		GSM923707	0.0856	0.0416	0.0727	0.0424	0.0453	0
	7.36438		0			0.578082		1		3.94528	2.4494				6.5813					6.78136							TCGA.AB.2873.03	0.0238	0.0478	0.1092	0.0276	0	0		GSM923757	0.0991	0.1053	0.1077	0.0647	0.1519	0
	1.83836		1			1.00274		1		4.1857	6.23445				6.70593					5.70044							TARGET.20.PARUWX.09A	0.3825	0.1239	0.2042	0.1448	0.0806	0.0826		GSM923797	0.0784	0.1263	0.0459	0.0041	0.0931	0.0074
	4.73699		1			2.30137		1		3.25737	0.639417				7.95009												TARGET.20.PARXBT.09A	0.1529	0.2544	0.1636	0.4906	0	0.1226		GSM923719	0.043	0.0344	0.0517	0.0226	0.0304	0
	0.808219		1			1.15616		1		1.72826	8.2426				6.64644												TARGET.20.PAKSMZ.03A	0.0515	0.0693	0.3013	0.1578	0.0744	0.0923		GSM923980	0.1681	0.0861	0.0384	0.13	0.0483	0
	0		1			0.271233		1		2.69728	4.948				7.37691												TCGA.AB.2867.03	0.1065	0.1739	0.1517	0.0311	0.089	0.0607		GSM924002	0.1591	0.0883	0.0094	0.093	0.0548	0
	7.38356		0			3.90685		0		3.68813	3.0958				7.15212												TCGA.AB.2918.03	0.1337	0.3278	0.1263	0.3082	0.1395	0.1146		GSM923711	0.0959	0.0896	0.0777	0.0348	0.0693	0.0063
	1.46849		1			0.0657534		1		4.84492	8.1265				6.90501												TARGET.20.PAPBEJ.09A	0.0948	0.095	0	0	0.2632	0.0046		GSM923736	0.1389	0.1059	0.0142	0.0625	0.1283	0
	1.58082		1			0.0958904		1		1.61818	1.1483				6.78878												TCGA.AB.2965.03	0.0574	0.2354	0.1437	0.2957	0.0387	0.0671		GSM923851	0.1322	0.0521	0.1121	0.0675	0.0789	0
	0		0			0.0109589		0		4.30713	8.1948				7.10099												TARGET.20.PARTAL.04A	0.0582	0.222	0.0898	0.1286	0.0751	0.0745		GSM923667	0.2867	0.2158	0.0526	0.1001	0.1697	0
	0		1			0.668493		1		3.72577	0.9845				6.64005												TARGET.20.PADYIR.04A	0.0912	0.1082	0.2047	0.2463	0.1294	0.0984		GSM923679	0.179	0.0355	0.0845	0.0778	0.1216	0
	0		1			8		0		3.79842	4.5936				6.71936												TARGET.20.PARYFN.04A	0.0934	0.1678	0.1299	0.1506	0.071	0.0777		GSM923811	0.1096	0.0484	0.0291	0	0.0589	0
	1.16986		1			8		0		5.4602	0.17564				6.7369												TARGET.20.PATELT.03A	0.2133	0.3274	0.1355	0.207	0.0406	0.1247		GSM923838	0.1204	0.185	0.0578	0.1033	0.0872	0.013
	0		1			0.350685		0		3.72577	0.6542				6.67933												TARGET.20.PANGCM.03A	0.0596	0.159	0.1134	0	0.1305	0.0865		GSM923874	0.0839	0.0509	0.0899	0.0246	0.0604	0
	2.25205		1			0.090411		0		3.25467	9.9718				6.7987												TCGA.AB.2937.03	0.4537	0.1793	0.1371	0	0.1964	0		GSM923945	0.0416	0.009	0.0272	0	0.0191	0
	0.750685		1			0.117808		1		3.70884	3.7825				7.39359												TCGA.AB.2880.03	0.1039	0.2045	0.1361	0	0.1555	0.0823		GSM923605	0.1616	0.1153	0.0727	0.1104	0.0723	0.0219
	1.91507		0			8		0		3.70017	7.5377				6.61308												TCGA.AB.2840.03	0.0424	0.1979	0.2641	0.1508	0.0144	0.0795		GSM923627	0.1953	0.1069	0.0439	0.0462	0.1078	0.0285
	1.25205		0			0.109589		0		2.72751	7.6551				6.87322												TARGET.20.PASGGK.03A	0.0941	0.0136	0.193	0.1721	0	0		GSM923712	0.2153	0.1011	0.0683	0.0549	0.155	0.0103
	2.09863		1			0.284932		1		2.39456	7.2666				6.65521												TCGA.AB.2836.03	0.0628	0.1341	0.147	0.0976	0.0282	0.0691		GSM923854	0.0821	0.016	0.0695	0.0249	0.0225	0
	4.58356		0			1.02466		1		1.79826	1.3723				7.00897												TARGET.20.PANTNA.09A	0.2564	0.1595	0.2306	0.1081	0.2575	0.0433		GSM923895	0.2258	0.0429	0.0165	0.0001	0.0355	0
	0.835616		1			0.142466		1		3.72925	2.5467				8.43061												TARGET.20.PAKERZ.04A	0.1567	0.1402	0.1133	0.0291	0.2104	0.1462		GSM923695	0.1378	0.0397	0.0675	0.0627	0.069	0
	0.936986		1			0.0684932		1		4.10443	5.4374				6.5379												TARGET.20.PARUUB.09A	0.0877	0.0654	0.2323	0.2028	0.0923	0.0508		GSM923932	0.1316	0.0861	0.0298	0.0264	0.017	0
	7.36438		0			0.0876712		1		2.51582	3.1538				7.23704												TARGET.20.PALGKX.04A	0.1059	0.2232	0.0662	0.1105	0.0845	0.0225		GSM923968	0.1833	0.0505	0.0383	0	0.0488	0
	0.334247		1			0.50411		1		2.49062	3.0989				7.06045												TARGET.20.PASBBE.04A	0.1188	0.1788	0.1713	0.2109	0.168	0.099		GSM923613	0.1931	0.0164	0.0537	0.0577	0.0741	0
	4.58904		0			2.4		1		3.19424	8.9863				6.4867												TARGET.20.PASVVS.09A	0.0201	0.04	0.3019	0.2511	0.0283	0.0144		GSM923880	0.2166	0.1626	0.0303	0	0.0983	0.0129
	6.25753		0			0.10137		1		2.35102	4.2764				6.72886												TCGA.AB.2963.03	0.0778	0.2371	0.2294	0.3157	0.0818	0.0641		GSM923929	0.1086	0.0426	0.0958	0.1074	0.0475	0
	0.49589		1			3.81096		1		5.25427	1.8782				6.33548												TARGET.20.PASXYG.09A	0.1122	0.1477	0.1491	0.0256	0.0752	0.028		GSM923681	0.4038	0.0036	0.0362	0.1202	0.1136	0
	5.42192		1			1.10411		1		3.30478	3.49				6.42648												TARGET.20.PANLIR.09A	0	0.0045	0.2121	0.2811	0.1023	0.0368		GSM923743	0.1527	0.1167	0.12	0.0819	0.0933	0
	0.50411		1			0.0219178		0		2.52374	2.0913				6.82338												TARGET.20.PANDIX.09A	0.1043	0.1438	0.2103	0.1117	0.0166	0.1403		GSM923873	0.0754	0.0457	0.1096	0.0492	0.0623	0.021
	0.161644		0			4.15616		1		2.98656	4.556				6.79016												TCGA.AB.2819.03	0.2387	0.3673	0.1647	0.1286	0.1899	0.0288		GSM923935	0.069	0.0055	0.0663	0	0	0
	2.16986		0			0.531507		1		5.23	3.623				6.4561												TCGA.AB.3002.03	0.1836	0.3344	0.0426	0.316	0.1094	0.0729		GSM923628	0.2602	0.0637	0.0791	0.0764	0.1628	0
	1.00274		1			0.0794521		1		2.46834	3.7398				6.55894												TCGA.AB.3000.03	0.1681	0.2347	0.1964	0.0348	0.1477	0.1009		GSM923823	0.0963	0.022	0.0628	0	0.0312	0
	2.25205		1			0.830137		1		3.44938	8.3788				6.89994												TARGET.20.PARTAL.09A	0.0871	0.1887	0.1738	0.1889	0.1207	0.0696		GSM923762	0.1505	0.0997	0.1063	0.0888	0.0546	0
	1.66849		1			0.0767123		1		2.67358	6.1929				6.41617												TCGA.AB.2980.03	0.2067	0.2429	0.1993	0.1344	0.1081	0.034		GSM923951	0.2115	0.1935	0.0537	0.13	0.0544	0.0023
	1.00274		1			0.060274		1		1.8435	2.6976				6.55562												TCGA.AB.2833.03	0.0527	0.2413	0.0296	0.0557	0.0705	0		GSM923601	0.0772	0.0617	0.0344	0.0609	0.0298	0
	0		0			1.96438		0		4.99912	5.7612				6.37396												TCGA.AB.2871.03	0.1819	0.0441	0.1467	0.1378	0.1375	0.0468		GSM923701	0.1883	0.0232	0.0618	0.0041	0.0352	0
	2.83562		0			0.191781		1		3.36014	5.2436				6.54405												TCGA.AB.2978.03	0.642	0.2898	0.1661	0.4103	0.1822	0		GSM923988	0.2786	0.074	0.0115	0.0225	0.0851	0
	4.33151		0			0.663014		1		4.46146	3.7922				6.53746												TCGA.AB.2806.03	0.2744	0.3028	0.1693	0.1468	0.1316	0.0246		GSM923992	0.0757	0.039	0.0254	0.0123	0.0201	0
	0.246575		0			5.21096		0		1.73868	6.8145				6.52907												TCGA.AB.2845.03	0.145	0.2354	0.2206	0.1613	0.1874	0.0786		GSM923884	0.1152	0.0733	0.0934	0.014	0.067	0
	0.0849315		1			0.512329		0		2.79234	1.8613				6.49495												TCGA.AB.2998.03	0.0664	0.1234	0.2748	0.1666	0.0164	0.0555		GSM923999	0.1321	0.1358	0.0099	0.0434	0.0985	0
	2.16986		1			0.945206		1		4.56138	1.64242				7.41129												TCGA.AB.2817.03	0.2415	0.3027	0.0898	0.2728	0.0909	0.063		GSM924016	0.1118	0.0357	0.041	0	0.0347	0
	4.01096		0			2.10959		0		1.79225	7.0411				6.9558												TCGA.AB.2942.03	0.1317	0.2733	0.1189	0.1354	0.1179	0.0891		GSM923661	0.191	0.0948	0.0252	0.103	0.0933	0
	1.83836		0			1.64932		1		1.60894	2.041				6.63245												TARGET.20.PARUDL.03A	0.0661	0.0975	0.1015	0.0642	0.0702	0.0424		GSM923722	0.1592	0.0507	0.1146	0.0594	0.0802	0
	0.0767123		0			0.0547945		0		1.85894	6.285				6.58859												TARGET.20.PAEIKD.09A	0.0129	0.0677	0.134	0.1357	0.0507	0		GSM923812	0.4336	0.0372	0.0804	0	0.0703	0
	0		1			0.0383562		1		3.51	6.1358				6.61111												TARGET.20.PAPXRJ.09A	0.0631	0.0547	0.1594	0.0881	0.0046	0.0423		GSM923846	0.0727	0.0224	0.1016	0.0323	0.1277	0
	0.167123		1			0.060274		1		3.10916	4.6566				6.90769												TCGA.AB.2848.03	0.0109	0.0209	0.1874	0.1497	0	0.0225		GSM923899	0.1586	0.0226	0.104	0.029	0.0739	0
	1.68219		1			1.3863		0		2.67593	3.6614				7.19771												TCGA.AB.2859.03	0.2483	0.1213	0.1311	0.1354	0.0441	0.0864		GSM923996	0.1426	0.2617	0	0.0759	0.0514	0
	0.580822		1			0.180822		1		4.62536	9.9968				7.03539												TARGET.20.PAMYAS.09A	0.4828	0.2437	0.1189	0.0849	0.2411	0.0082		GSM923793	0.1104	0.0346	0.0554	0.0117	0.0664	0
	4.67397		1			1.55616		1		4.721	5.6663				7.15615												TARGET.20.PAPWYK.09A	0.0345	0.1409	0.2028	0.1025	0.191	0.1029		GSM923937	0.0911	0.0781	0.0733	0.0515	0.0584	0.0109
	2.33973		1			0.810959		1		3.81244	0.824343				6.64163												TARGET.20.PASHYZ.09A	0.2283	0.1649	0.2301	0.0649	0.2627	0.0783		GSM924005	0.0862	0.0201	0.0556	0.0225	0.1038	0
	0.671233		1			8		0		2.62418	4.2904				6.5949												TCGA.AB.2869.03	0.1666	0.2077	0.2327	0.3175	0.1414	0.113		GSM923631	0.0932	0.0377	0.0263	0	0.0221	0
	0		1			8		0		4.99376	2.755				6.58245												TCGA.AB.2964.03	0.2271	0.1438	0.2468	0.2808	0.2106	0.0942		GSM923704	0.1192	0.0525	0.0401	0.0186	0.0364	0
	2.41644		0			0.0136986		0		2.49024	5.1506				6.56832												TARGET.20.PANLJN.09A	0.1188	0.2582	0.2818	0.2393	0.2002	0.1292		GSM923717	0.0572	0.0455	0.0425	0.0026	0.024	0
	4.08767		0			0.715068		1		5.04125	0.457606				6.38791												TCGA.AB.2825.03	0	0.0564	0.1196	0.0618	8.00E-04	0.0246		GSM923740	0.3929	0.0488	0.0795	0.1156	0.1342	0
	0.915068		0			0.715068		1		2.40775	7.885				7.28439												TCGA.AB.2897.03	0.0793	0.1128	0.3603	0.1077	0.1058	0.0656		GSM923763	0.1398	0.0582	0.1291	0.0106	0.0492	0
	1.07671		0			1.78082		0		4.40312	0.8199				6.35851												TCGA.AB.2981.03	0	0.122	0.078	0.0949	0	0.0214		GSM923808	0.0341	0.0321	0.0523	0	0.01	0
	0.243836		1			0.0054795		1		2.53674	6.1331				6.38968												TARGET.20.PARYFN.03A	0.1155	0.0978	0.1587	0.1426	0.0499	0.0507		GSM923853	0.3651	0.1161	0.0016	0.2035	0.1113	0
	1.66575		1			0.736986		1		1.64471	7.792				6.40881												TARGET.20.PASWPT.09A	0.117	0.038	0.1838	0.1144	0.0127	0.0063		GSM923864	0.2872	0.0662	0.0768	0.0519	0.0698	0
	0.860274		0			0.0219178		1		3.72992	0.8358				7.20065												TCGA.AB.2991.03	0.1658	0.1241	0.3115	0.1251	0.0905	0.0489		GSM923809	0.1605	0.0351	0.0529	0	0.0317	0
	0.0821918		1			8		0		2.66604	7.8451				6.57288												TCGA.AB.2841.03	0.0568	0.0903	0.3635	0.0235	0.0983	0.0392		GSM923813	0.1047	0.054	0.0519	0	0.0486	0
	0.671233		0			8		0		2.73664	6.3055				7.03029												TCGA.AB.3001.03	0.1891	0.1249	0.2558	0.1712	0.0671	0.0174		GSM923816	0.074	0.0244	0.0889	0.0123	0.0211	0
	0		1			0.167123		0		3.08649	4.6923				6.65654												TARGET.20.PANKKE.09A	0.0988	0.0984	0.242	0.1617	0.1843	0.0796		GSM923923	0.0208	0.0684	0.0866	0.0487	0.0942	0.0318
	1.33973		1			0.090411		1		2.24357	1.662				6.9328												TCGA.AB.2839.03	0.2146	0.1779	0.2088	0.323	0.1711	0.0838		GSM923775	0.0475	0.0561	0.1017	0.0152	0.0654	0.0178
	0.747945		0			0.186301		0		2.61969	8.3851				6.8598												TCGA.AB.2846.03	0.1061	0.2279	0.1817	0.2354	0.0788	0.0755		GSM923792	0.1542	0.0608	0.0712	0.0654	0.0568	0
	0.50411		1			4.5863		1		2.30466	5.8177				6.44869												TCGA.AB.2939.03	0.2646	0.1486	0.2316	0.294	0.1103	0.0337		GSM923833	0.0255	0.0303	0.0999	0.0155	0.0378	0
	0		1			0.0958904		1		2.12893	3.7527				6.51822												TCGA.AB.2950.03	0.2491	0.1782	0.1574	0.0933	0.15	0.0228		GSM923940	0.0672	0.1582	0.0584	0.1364	0.0863	0.0325
	0.917808		1			8		0		3.12331	3.255				6.36794												TCGA.AB.2815.03	0.0293	0.146	0.1811	0.2364	0.013	0.0539		GSM923634	0.0575	0.0392	0.0482	0	0	0
	0.589041		1			0.8		1		2.39549	4.2604				6.51813												TARGET.20.PAPWHS.09A	0.1002	0.1542	0.2066	0.1474	0.1333	0.0241		GSM923974	0.1984	0.1125	0.099	0	0.067	0.0065
	0		1			1.8		1		1.53083	6.4504				6.26865												TCGA.AB.2803.03	0.2033	0.0871	0.3867	0.3582	0.056	0		GSM923975	0.1777	0.0921	0.0752	0.0981	0.1198	0.0129
	0.0767123		1			0.117808		0		2.46025	7.3833				6.98979												TCGA.AB.2935.03	0.3387	0.2163	0.1753	0.2833	0.1275	0.0482		GSM923787	0.0521	0.1026	0.1023	0.0981	0.1057	0.0279
	1.41918		1			4.24384		1		2.57605	2.42407				6.6576												TCGA.AB.2982.03	0.1124	0.1241	0.3145	0.2133	0.0747	0.0724		GSM923906	0.1134	0.061	0.1064	0.0069	0.0637	0
	4.49863		1			1.93425		1		3.82549	5.6704				6.49071												TCGA.AB.2895.03	0.3268	0.0798	0.1437	0.0854	0.0682	0.0661		GSM923731	0.1813	0.0601	0.0327	0.0314	0.0457	0
	6.83836		0			8		0		2.54558	7.9644				6.72249												TCGA.AB.2875.03	0.1053	0.2101	0.1748	0.2306	0.1544	0.0891		GSM923608	0.2253	0.0351	0.0468	0	0.0212	0
	3.92055		1			1.70685		0		3.03701	4.7125				6.68491												TCGA.AB.3006.03	0.2084	0.1182	0.2806	0.2802	0.1554	0.1235		GSM923841	0.0611	0.0299	0.042	0	0.0716	0
	3.42192		0			0.69589		1		1.66409	4.428				6.76185												TCGA.AB.2808.03	0.1863	0.2159	0.2233	0.2229	0.1492	0.0418		GSM924015	0.0699	0.0404	0.0478	0.0254	0.0416	0
	1.91507		0			0.293151		1		4.16896	7.7313				6.87584												TCGA.AB.2889.03	0.1658	0.1587	0.2013	0.2263	0.0982	0.0789		GSM923781	0.3622	0.1348	0.0418	0.1032	0.1542	0
	1.24932		1			5.35068		1		2.72334	4.9682				6.41992												TARGET.20.PAKERZ.09A	0.209	0.0804	0.0951	0.0952	0.2329	0.0574		GSM923879	0.1117	0.0978	0.0783	0.1245	0.1007	0.0269
	0.419178		0			0.0054795		1		5.3326	9.7907				6.86214												TCGA.AB.2812.03	0.1367	0.1942	0.2009	0.3795	0.1083	0.069		GSM923682	0.1802	0.0109	0.0691	0.049	0.0818	0
	1.91507		0			0.0547945		1		3.83634	6.0072				6.562												TARGET.20.PASHBI.09A	0.1842	0.1231	0.1893	0.1853	0.0793	0.0305		GSM923971	0.2287	0.0898	0.0564	0.0332	0.0558	0
	2.58904		1			3.34521		1		2.58168	4.5334				6.48986												TCGA.AB.2870.03	0.1022	0.2182	0.1377	0.1929	0.1101	0.0929		GSM923606	0.1228	0.1186	0.0005	0	0	0
	0.832877		1			8		0		2.45252	4.1097				6.43187												TARGET.20.PAEERJ.04A	0.2767	0.1453	0.128	0.2638	0.0095	0.0615		GSM923702	0.0929	0.0056	0.0491	0	0	0
	0.0849315		1			8		0		3.26031	9.4148				6.80191												TCGA.AB.2886.03	0.1974	0.1911	0.2056	0.213	0.1481	0.0625		GSM923713	0.0386	0.0216	0.0352	0	0.0224	0
	0.747945		1			0.931507		1		2.97796	6.7443				6.74599												TCGA.AB.2927.03	0.4331	0.1927	0.0357	0.2617	0.1069	0		GSM923922	0.2903	0.0288	0.0789	0.0621	0.0735	0
	1.75616		0			0.0739726		1		2.37032	6.4515				6.92938												TARGET.20.PAEERJ.09A	0.2097	0.1261	0.1348	0.2401	0.02	0.0607		GSM923947	0.2556	0.0951	0.0909	0.046	0.1864	0
	1.24658		1			0.786301		1		1.65611	3.8722				6.90783												TCGA.AB.2818.03	0.0604	0.0433	0.2208	0.1741	0.0173	0.031		GSM923963	0.0328	0.0299	0.0358	0	0.0088	0
	0.832877		1			0.882192		0		3.2482	2.2551				6.97342												TCGA.AB.2868.03	0.1945	0.0506	0.2911	0.1179	0.2006	0.0386		GSM923705	0.0256	0.0247	0.1428	0.0537	0.0297	0
	0.665753		0			0.0356164		1		1.54939	6.8928				6.42299												TCGA.AB.2885.03	0.832	0.1084	0.1042	0.0721	0.2286	0		GSM923908	0.0639	0.1035	0.0718	0.1265	0.0761	0.0264
	3.49863		0			8		0		3.27051	4.2256				6.81473												TCGA.AB.2915.03	0.248	0.0459	0.0816	0	0.1071	0.0404		GSM923744	0.1121	0.0602	0.0384	0.0463	0.0626	0
	0.580822		1			3.2411		1		4.33268	6.3337				6.4298												TCGA.AB.2929.03	0.5523	0.0933	0.0166	0	0.1404	0		GSM923831	0.0774	0.0549	0	0	0	0
	0.665753		0			0.241096		1		4.43964	9.4364				6.58965												TCGA.AB.2938.03	0.2251	0.0104	0	0	0.2375	0		GSM923889	0.108	0.0682	0.0584	0.0215	0.0311	0
	1.33425		0			1.87123		1		5.22761	2.1633				6.93641												TARGET.20.PASCFW.09A	0.2026	0.1272	0.0633	0	0.2064	0		GSM924007	0.0761	0.0271	0.0833	0	0.0626	0
	5.00274		0			1.80274		1		4.55945	4.3764				6.67483												TCGA.AB.2903.03	0.069	0.1433	0.1865	0.2082	0.0989	0.0695		GSM923597	0.1744	0.1282	0.0167	0	0.1236	0.0074
	3.83836		1			0.323288		1		3.08333	12.024				6.76706												TCGA.AB.2900.03	0.0189	0.0882	0.1996	0.2912	0.1244	0.0578		GSM923965	0.0971	0.0278	0.0475	0	0.022	0
	4.33151		0			0.953425		0		4.2791	1.3895				6.90266												TCGA.AB.2838.03	0.2654	0.0555	0.2452	0.1789	0.1804	0.0011		GSM923845	0.2094	0.0234	0.0412	0.0433	0.1921	0
	1.33151		1			8		0		1.55561	4.4174				6.49452												TCGA.AB.2843.03	0.2751	0.094	0.0752	0.0637	0.1618	0.0203		GSM923944	0.2127	0.1027	0	0.0061	0	0
	3.8411		1			0.117808		1		2.40125	9.642				7.26781												TCGA.AB.2884.03	0.0212	0.126	0.1887	0.1427	0	0.0808		GSM923633	0.2551	0.0714	0.0532	0.076	0.0268	0
	5.93973		0			0.564384		1		2.85854	6.7188				6.52611												TCGA.AB.2976.03	0.2015	0.2795	0.1502	0.2587	0.1166	0.0899		GSM923683	0.0984	0.0209	0.0275	0	0.1138	0
	1.24658		0			0.060274		1		1.56067	8.0428				6.67803												TCGA.AB.2857.03	0.2087	0.0834	0.2331	0.07	0.2671	0.0315		GSM923690	0.1551	0.0305	0	0	0.0412	0
	0.838356		0			1.01096		1		2.66824	2.4017				6.40148												TCGA.AB.2844.03	0.1632	0.1591	0.2349	0.2698	0.1256	0.0664		GSM923955	0.1479	0.0541	0.0813	0.0746	0.1006	0
	2.25205		1			1.35068		1		2.84671	2.7805				6.62712												TCGA.AB.2995.03	0.922	0.0685	0.0322	0	0.2171	0		GSM923894	0.3365	0.0864	0.0457	0.1025	0.0315	0
	2.16986		1			8		0		1.33781	0.94203				6.59671												TARGET.20.PARDMG.09A	0.1165	0.1023	0.2263	0.2375	0.0948	0.0651		GSM923998	0.2671	0.0268	0	0	0.0439	0
	0.167123		1			8		0		3.50353	1.1862				7.67367												TCGA.AB.2862.03	0.1333	0.1377	0.2798	0.3212	0.1447	0.0667		GSM923649	0.2278	0.0673	0.0616	0.015	0.0178	0
	0.410959		0			0.0520548		1		2.45218	4.08				6.72346												TCGA.AB.2811.03	0.0197	0.1008	0.1956	0.0999	0.1212	0.075		GSM923689	0.1703	0.0781	0.0183	0	0.1887	0
	0.419178		1			1.14521		1		2.50986	4.4648				6.65566												TARGET.20.PADZCG.04A	0.0838	0.0752	0.1909	0.1446	0	0.0637		GSM923609	0.1519	0.1034	0.0289	0.0655	0.0687	0
	0.580822		0			5.35342		1		2.66264	13.6136				6.55732												TCGA.AB.2837.03	0	0.0405	0.1592	0.0651	0	0.0148		GSM923856	0.1112	0.052	0.0866	0.0148	0.0843	0
	1.32877		1			0.227397		1		3.68593	5.7332				6.49065												TARGET.20.PARSHM.03A	0.1113	0.0495	0.1084	0.1107	0.129	0.0365		GSM923807	0.0913	0.0304	0.0589	0	0.0555	0
	7.83836		0			0.745205		0		2.65628	7.5863				7.98043												TCGA.AB.2890.03	0.5357	0.0933	0.0111	0.1005	0.1538	0		GSM923666	0.3691	0.0614	0.0795	0.1735	0.146	0
	0.832877		0			1.49863		1		3.93199	3.2441				6.70665												TARGET.20.PASPKE.09A	0.0609	0.1451	0.1269	0.1431	0.0746	0.0363		GSM923824	0.0569	0.0305	0.0581	0	0.0549	0
	1.00274		1			1.17808		1		3.13001	6.1864				6.62707												TCGA.AB.2944.03	0.51	0.2153	0.0741	0.1118	0.0871	0.0161		GSM923927	0.051	0.059	0.0859	0.0497	0.1258	0.0119
	0.419178		1			0.120548		1		2.68807	3.064				7.41265												TARGET.20.PANUUA.09A	0.0954	0.3222	0.2089	0.2155	0.2028	0.1242		GSM923612	0.2222	0.0278	0.0633	0.1423	0.1773	0
	0.49589		0			0.169863		1		2.57072	6.0225				6.3955												TCGA.AB.2931.03	0.2604	0.218	0.1869	0.2496	0.1396	0.0707		GSM923643	0.0668	0.0903	0.0647	0.0485	0.082	0
	0.246575		1			1.14247		1		2.39393	7.5348				6.74563												TCGA.AB.2820.03	0.3085	0.1208	0.06	0.0831	0.0381	0.0025		GSM923703	0.0912	0.0369	0.055	0.0033	0.0928	0
	0.830137		1			2.21644		0		2.3665	7.6702				6.71192												TCGA.AB.2896.03	0.2587	0.2363	0.1939	0.2496	0.1679	0.0799		GSM923710	0.1452	0.1791	0.0525	0.0673	0.1025	0.0309
	0.413699		1			0.865753		0		1.65091	8.4518				6.59924												TARGET.20.PALGKX.09A	0.2184	0.1603	0.2553	0.2019	0.2522	0.0614		GSM923639	0.258	0.0655	0	0.0289	0.0621	0
	0.586301		1			0.616438		0		2.07782	2.10476				7.42462												TARGET.20.PASMHY.03A	0.103	0.0762	0.1393	0.0759	0.0403	0.031		GSM923869	0.1332	0.0175	0.0824	0.1135	0.1064	0
	0		1			0.20274		0		2.55576	7.9357				7.50285												TCGA.AB.2996.03	0.2545	0.0551	0.2066	0.0506	0.1654	0.0205		GSM923905	0.0967	0.0038	0.0651	0	0.0251	0
	0.336986		1			8		0		5.13758	4.4697				6.85242												TARGET.20.PASBHI.09A	0.085	0.2665	0.1369	0.0533	0.1359	0.0426		GSM923981	0.1348	0.1649	0	0	0.0014	0
	0.832877		1			1.01918		0		3.19459	7.7496				6.94308												TARGET.20.PAEFGR.09A	0.0677	0.0405	0.169	0.1248	0.0347	0.0073		GSM923915	0.0558	0.0961	0.0711	0.0675	0.0919	0.0241
	0		1			0.334247		1		3.78516	6.3363				6.61935												TARGET.20.PASTUH.03A	0.0762	0.0354	0.2161	0.2523	0.0624	0.0986		GSM923745	0.2461	0.1138	0.0427	0.0854	0.0825	0
	0.50411		1			3.93699		0		4.45052	5.6166				6.44434												TARGET.20.PARIMT.03A	0.1076	0.1621	0.1207	0.0718	0.0653	0.0572		GSM923741	0.0652	0.0523	0.0871	0.0033	0.1032	0
	1		1			1.90411		0		2.23967	5.6725				6.84879												TCGA.AB.2993.03	0.1159	0.1175	0.2581	0.3856	0.113	0.1095		GSM923626	0.049	0.0559	0.0955	0.0309	0.1049	0
	0.589041		1			0.136986		1		5.34981	3.8326				7.23166												TARGET.20.PASWAJ.09A	0.1382	0.1995	0.2429	0.1609	0.1242	0.1089		GSM923697	0.2503	0.0186	0.0131	0.0153	0.0403	0
	2.00274		1			0.331507		1		1.32276	3.7265				7.65674												TCGA.AB.2882.03	0.0708	0.0883	0.1842	0.0954	0.1074	0.0661		GSM923737	0.2026	0.0026	0	0	0	0
	2.50685		1			2.44384		1		1.77976	3.6327				6.79319												TCGA.AB.2940.03	0.1439	0.1334	0.1974	0.0599	0.2445	0.0736		GSM924001	0.197	0.1011	0.0349	0.1104	0.0816	0
	0.838356		1			3.34795		0		1.56337	0.858				7.07863												TCGA.AB.2911.03	0.1496	0.1047	0.2008	0.0055	0.0946	0.0191		GSM923652	0.2216	0.0004	0.063	0	0.0352	0
	0.334247		1			0.169863		1		5.36445	3.3609				7.01968												TCGA.AB.3012.03	0.1194	0.0588	0.356	0.2656	0.0879	0.0544		GSM923939	0.2337	0.0928	0.0393	0.0587	0.0804	0
	4.24932		0			1.69863		1		2.57002	6.24104				6.57685												TCGA.AB.2917.03	0.4039	0.1393	0.1612	0.2155	0.1281	0		GSM923862	0.117	0	0.0192	0	0	0
	3.91781		0			0.865753		1		3.23793	3.2631				8.48933												TARGET.20.PANLLX.09A	0.1716	0.0462	0.1195	0.0609	0.0365	0.1115		GSM923861	0.1082	0.0245	0.0546	0.0179	0.0776	0
	0.665753		1			3.56712		1		3.17109	5.5353				7.14697												TCGA.AB.2999.03	0.1164	0.1651	0.3517	0.3426	0.0745	0.058		GSM923620	0.0238	0.021	0.1186	0.064	0.0692	0.0001
	0		1			0.0931507		1		4.40568	8.608				6.51444												TARGET.20.PANVGP.03A	0.1299	0.0585	0.1182	0.2009	0.2032	0.0372		GSM923938	0.166	0.0464	0.0546	0.0794	0.0292	0
	0		1			0.4		1		2.7421	6.3739				8.04627												TARGET.20.PASPGA.09A	0.1049	0.1212	0.3214	0.1832	0.1744	0.0963		GSM923637	0.18	0.0075	0.0889	0.0227	0.0299	0
	0		1			1.69589		1		3.77161	7.1409				6.38478												TCGA.AB.2858.03	0.1807	0.2475	0.2162	0.3871	0.2019	0.0831		GSM923993	0.1069	0.0375	0.0001	0	0.0173	0
	0		1			0.0958904		1		1.66778	3.5757				6.89065												TCGA.AB.2994.03	0.0186	0	0.3123	0.2257	0.0485	0.0253		GSM924014	0.2649	0.0162	0.0657	0.0249	0.0353	0
	0		1			1.16438		1		4.09715	3.7866				8.00757												TARGET.20.PARGVC.03A	0.117	0.0409	0.1725	0.0091	0.2401	0.0199		GSM923795	0.0937	0.0837	0.0783	0.071	0.1059	0.0004
	0.586301		1			0.408219		1		3.31562	3.5557				7.62205												TARGET.20.PARCZL.09A	0.066	0.0316	0.167	0.0801	0.1172	0.0103		GSM923912	0.0822	0	0	0	0	0
	4.33151		0			4.1726		1		3.85858	1.3215				6.8791												TARGET.20.PADZCG.09A	0.1401	0.0486	0.2736	0.178	0.0221	0.1051		GSM923680	0.0618	0	0	0	0	0
	2.08493		1			0.060274		1		1.55412	6.5951				7.45198												TARGET.20.PARDDY.09A	0.1885	0.0607	0	0	0.3756	0		GSM924012	0.1989	0.0033	0.061	0	0	0
	1		1			0.164384		1		2.50628	6.6993				6.82418												TARGET.20.PASWAT.09A	0.1135	0.0908	0.2069	0.1199	0.0066	0.04		GSM923668	0.1554	0.0369	0.0597	0.0385	0.0717	0
	0		1			0.142466		0		4.0878	6.597				7.37344												TARGET.20.PAPVDV.03A	0.0757	0.0756	0.2426	0.2132	0.1159	0.0947		GSM923629	0.0905	0.0181	0.0101	0	0	0
	3.24932		0			0.967123		1		2.71399	3.3325				8.05176												TARGET.20.PANHYK.09A	0.1333	0.0616	0.2152	0.2549	0.1803	0.0689		GSM923941	0.171	0.0462	0.065	0.0972	0.065	0
	5.16986		0			4.26301		1		3.48403	7.9662				7.61594												TARGET.20.PARLVL.04A	0.2435	0.1648	0.0598	0	0.1428	0.0181		GSM923780	0.0911	0.0585	0.0503	0.0681	0.0226	0
	3.33151		0			2.16986		1		4.28231	6.1961				6.73907												TCGA.AB.2901.03	0.253	0.0285	0.1609	0.0446	0.2856	0		GSM923825	0.198	0.0388	0.017	0	0.0143	0
	4.75342		0			3.89589		1		2.79351	0.674417				7.02682												TARGET.20.PATIAK.09A	0.1019	0.126	0.2871	0.2727	0.1237	0.1058		GSM923890	0.1705	0.0814	0.0544	0.0545	0.0171	0
	1.58082		1			1.63014		1		4.56111	4.3943				6.92914												TARGET.20.PASWLN.09A	0.1762	0.1312	0.0905	0	0.0335	0.0027		GSM923896	0.6716	0.1296	0.0423	0.1298	0.1575	0
	4.92603		0			0.309589		1		4.13968	2.9045				6.74657												TCGA.AB.2941.03	0.0828	0.0144	0.0154	0	0.3398	0		GSM923949	0.0906	0.0798	0.1375	0.0536	0.0837	0.0178
	0.161644		0			0.112329		0		3.84588	1.4279				6.60466												TARGET.20.PARENB.09A	0.2708	0.063	0.2346	0.2831	0.188	0.0162		GSM923748	0.2062	0.0578	0.1271	0.0403	0.1337	0
	0		1			1.33973		0		1.83853	0.9292				7.43807												TARGET.20.PARZUU.09A	0.1999	0.0326	0.2038	0.119	0.2196	0.0271		GSM923642	0.1595	0.0389	0.0899	0	0.0402	0
						8		0		1.68232					6.27138																				GSM923798	0.1652	0.0323	0.0698	0.0438	0.0729	0
						0.0630137		1		3.1191					6.53371																				GSM923883	0.3702	0.0288	0.0372	0	0.0125	0
						0.30137		1		4.45774					8.44456																				GSM923989	0.1858	0.0098	0.0227	0	0.0221	0
						7.44384		0		1.61663					6.51621																				GSM923734	0.1582	0.0221	0.0797	0.0265	0.1074	0
						1.07671		1		1.8085					6.53152																				GSM923921	0.2756	0.0273	0.0564	0.0993	0.0829	0
						0.70411		0		3.94915					6.15537																				GSM923958	0.1244	0.0187	0.075	0.0391	0.0374	0
						1.67397		1		3.81739					6.4136																				GSM923766	0.0831	0.036	0.0286	0.0005	0.0402	0
						0.0767123		1		3.84374					8.74922																				GSM923902	0.2471	0.0164	0.1033	0.005	0.0783	0
						1.13151		1		2.19842					7.00528																				GSM923758	0.1131	0.0299	0.1074	0.0421	0.029	0
						0.142466		0		1.99294					6.68859																				GSM923635	0.1797	0.0159	0.0757	0.0255	0.0098	0
						2.84658		1		3.08021					6.38937																				GSM923715	0.1333	0.0359	0.0823	0.0366	0.0348	0
						0.145205		1		1.73739					6.36212																				GSM923849	0.3125	0.0261	0.0772	0.0878	0.0356	0
						0.531507		1		2.5725					9.75555																				GSM923887	0.1287	0.0177	0.0704	0.0643	0.0238	0
						1.21644		1		4.59877					7.20731																				GSM923625	0.0777	0.0616	0.0754	0.0423	0.0437	0
						8		0		1.50883					6.85859																				GSM923674	0.3319	0.0269	0.0917	0.0722	0.1008	0
						3.02466		0		4.90888					6.29889																				GSM923729	0.4444	0.0191	0.061	0.0589	0.0852	0
						2.26575		1		3.60015					6.22661																				GSM923754	0.1208	0.0656	0.1	0.0215	0.1459	0
						0.964384		1		1.66132					6.63158																				GSM923678	0.1537	0.0249	0.0243	0	0.1788	0
						1.07671		1		2.61613					6.69543																				GSM923893	0.2371	0.0425	0.1134	0.0245	0.0256	0
						0.126027		1		1.35304					6.56911																				GSM923964	0.3573	0	0.0709	0.085	0.0514	0
						0.117808		1		3.23945					6.68974																				GSM923836	0.1807	0.0558	0.071	0.0528	0.0667	0
						0.843836		1		1.87651					6.50168																				GSM923602	0.1332	0.0588	0.0157	0.078	0.0131	0
						7.29863		1		2.38897					7.55687																				GSM923615	0.2173	0.0352	0.0453	0.0084	0.1069	0
						0.69863		1		3.76441					7.77006																				GSM923660	0.2656	0.1391	0.0117	0.0427	0.0189	0
						8		0		2.69617					6.35784																				GSM923760	0.1516	0.0797	0.1444	0.0178	0.1947	0
						8		0		3.93538					6.76348																				GSM923805	0.041	0.0368	0.0552	0.0065	0.0594	0
						0.210959		0		2.70892					6.90221																				GSM923863	0.6247	0	0.1715	0.0349	0.0657	0
						8		0		3.61078					6.63851																				GSM923721	0.2158	0.1053	0.1123	0.0007	0.0863	0
						0.887671		1		1.98876					7.30827																				GSM924004	0.2859	0	0.0486	0	0.0166	0
						8		0		1.71451					6.50693																				GSM923623	0.0284	0.0621	0.092	0	0.0889	0
						0.0657534		1		1.54166					6.60142																				GSM923753	0.1682	0.1256	0.0924	0.1357	0.1786	0
						1.55068		1		3.4255					7.28391																				GSM923839	0.266	0.0332	0.0164	0.0169	0.0345	0
						0.706849		1		2.90449					6.3536																				GSM923742	0.0874	0.1315	0.0475	0.0499	0.1834	0
						5.30137		1		3.50386					8.30865																				GSM923950	0.4235	0	0	0	0	0
						1.12877		1		4.10819					6.82793																				GSM923960	0.4032	0.059	0.0327	0.0259	0.0995	0
						1.76986		1		1.63711					6.5754																				GSM923750	0.1377	0.1762	0.1217	0.1057	0.1621	0
						8		0		2.70419					6.74976																				GSM923756	0.3329	0.2012	0.0711	0.1938	0.0728	0
						0.208219		1		3.75434					6.5872																				GSM923877	0.1172	0.0607	0.1072	0.0162	0.1016	0.0038
						0.0027397		1		1.74046					7.70742																				GSM923735	0.2384	0.027	0.0259	0.0286	0.0227	0
						8		0		1.32477					6.5604																				GSM924003	0.245	0.0313	0.0336	0.0467	0.1066	0
						8		0		4.65288					7.01642																				GSM923956	0.1291	0.0206	0	0	0.029	0
						0.268493		1		4.39771					6.66775																				GSM923898	0.2519	0.0103	0.035	0	0.0229	0
						0.273973		1		5.19538					6.70198																				GSM923818	0.2369	0	0	0	0	0
						8		0		3.66431					6.40635																				GSM923610	0.0802	0.0912	0.0387	0.0788	0.0304	0
						0.635616		1		4.25384					6.65746																				GSM923789	0.1913	0.076	0.0683	0.1309	0.045	0
						5.83014		1		1.7207					6.26136																				GSM923934	0.1611	0.0102	0.043	0.0362	0.0601	0
						0.690411		1		4.26479					6.73651																				GSM923726	0.0726	0.0191	0.0625	0.016	0.0479	0
						0.791781		1		1.3682					6.75329																				GSM923881	0.2995	0.0267	0.0291	0.024	0.0132	0
						0.0821918		1		2.17356					6.41749																				GSM923800	0.0584	0.0801	0.0834	0.085	0.1279	0
						0.178082		1		1.69246					6.89																				GSM923604	0.2765	0.1905	0.0166	0.0361	0.0234	0
						0.0136986		1		3.85246					6.57029																				GSM923640	0.0987	0.2296	0.1018	0.0696	0.1285	0.0403
						8		0		2.68236					7.59273																				GSM923850	0.3025	0.0245	0.099	0	0.0627	0
						8		0		4.18076					6.52303																				GSM923986	0.5556	0.0155	0	0	0.0604	0
						0.342466		0		2.42596					6.45997																				GSM923600	0.0942	0.1226	0.0349	0.0345	0.125	0.0172
						0.693151		1		3.78107					6.52205																				GSM923759	0.2266	0.0283	0.0943	0.0113	0.042	0
						0.136986		1		2.22408					6.64148																				GSM923769	0.0685	0.0211	0.1198	0.0121	0.0486	0
						0.920548		1		1.80683					6.70209																				GSM923747	0.1559	0.1053	0.1289	0.0579	0.2159	0
										3.3542					6.67956																				GSM923790	0.3005	0.0654	0.0524	0.0371	0.0304	0
										4.57219					7.16436																				GSM923888	0.1429	0.1301	0.101	0.0933	0.0751	0.0033
										1.58665					6.62859																				GSM923914	0.1759	0.0512	0.0906	0.066	0.0725	0
										2.61386					6.56536																				GSM923774	0.1179	0.0664	0.1004	0.1	0.0976	0
										4.28088					6.79173																				GSM923779	0.0819	0.0289	0.05	0	0.1112	0
										1.47158					6.43092
										2.7421					6.5136
										2.57141					6.90483
										2.52106					6.60425
										3.11629					6.79036
										2.67358					6.23481
										2.34377					6.30317
										1.54966					7.26208
										3.54901					6.54063
										3.81212					6.69352
										1.69857					7.34396
										5.04548					6.38511
										2.59467					6.84657
										2.50259					6.68432
										2.64399					6.73289
										1.54737					6.53594
										1.71438					7.10085
										4.4416					6.91681
										3.82607					6.6073
										5.02366					6.3494
										1.66857					7.33724
										2.10223					7.68417
										1.87966					6.69709
										3.20078					6.65765
										2.72682					6.63907
										5.88471					6.72426
										3.4742					6.36555
										1.52324					6.90441
										3.16517					6.14042
										3.3387					6.5932
										3.5181					6.52778
										4.1837					6.50686
										1.3498					7.23796
										1.5489					6.94036
										3.72867					6.94079
										2.5189					6.76571
										2.70577					6.46831
										1.59475					6.66956
										3.51306					6.4177
										2.67593					6.36787
										3.06339					7.30965
										3.45495					6.49772
										2.98656					6.58192
										1.6205					6.69214
										1.33986					6.91019
										4.40789					6.77313
										3.93867					6.71677
										4.45831					6.5793
										4.24431					8.07415
										3.55635					6.53244
										4.30029					7.26334
										3.57221					6.7265
										4.81851					7.66949
										1.53213					6.30911
										5.01744					7.05005
										1.5831					6.6761
										1.7438					6.51164
										3.87255					6.63737
										3.6486					7.65795
										3.79718					8.89917
										1.51896					6.82776
										3.26373					7.11171
										3.28757					6.66645
										2.59075					6.74595
										1.58523					7.45258
										3.26031					6.90576
										3.53185					6.81736
										3.01683					7.23625
										2.52171					6.74694
										1.72731					7.28176
										3.59121					6.70852
										2.45759					6.52066
										3.91352					6.68093
										3.11992					6.94262
										1.68396					6.59054
										4.90252					6.76033
										1.93635					6.89924
										4.52777					6.92244
										1.58563					6.69604
										3.79593					7.31831
										4.63053					6.54994
										2.87783					6.53838
										1.93467					6.77214
										4.55125					7.08828
										2.87439					6.50964
										3.66465					8.66091
										1.60856					7.4739
										3.63648					6.73734
										2.15332					6.34507
										3.81403					6.37064
										3.50827					6.47093
										4.02313					6.58597
															7.23503
															6.78403
															6.97924
															6.95466
															6.69734
															6.71939
															7.05345
															6.84802
															6.93351
															6.58053
															6.42556
															6.65573
															6.36423
															8.04817
															6.75055
															6.6754
															6.9149
															7.26461
															6.93771
															7.30494
															7.21324
															6.59217
															6.45345
															6.77455
															6.61328
															6.60579
															6.81347
															6.43199
															7.4386
															7.38308
															6.76312
															6.71704
															6.46957
															6.48003
															6.90177
															7.57289
															6.54364
															7.13648
															6.25955
															7.25983
															6.49357
															6.60968
															6.89696
															7.14177
															7.03798
															6.70167
															6.45557
															6.70711
															6.68592
															6.57533
															6.87275
															6.56526
															6.52205
															6.89932
															6.87991
															6.58666
															6.70337
															6.45602
															6.67917
															6.6722
															7.04696
															6.44458
															6.46122
															6.43971
															6.59681
															7.54227
															6.66292
															6.74599
															7.02484
															6.49719
															6.47407
															6.7871
															6.88763
															6.4318
															6.87892
															6.94358
															6.53479
															6.80121
															6.89709
															6.66728
															7.19053
															6.73457
															7.80236
															7.21993
															6.80905
															6.65699
															7.06469
															6.53707
															6.68614
															6.46775
															6.71565
															6.98284
															6.49532
															7.30386
															6.95275
															6.7781
															6.46373
[truncated: 7 more columns]

## Sheet: Figure 2
Panel A
	Limited dilution assay				Frequencies of GFP+BM cells	WT_500	Il1rl1-/-_500	WT_200	Il1rl1-/-_200	WT_50	Il1rl1-/-_50	Kaplan-Meier survival curves of mice transplanted with sorted 500, 200, or 50 cells of WT vs Il1rl1-/- LSCs	Time(Days)	WT_500	Il1rl1-/-_500	WT_200	Il1rl1-/-_200	WT_50	Il1rl1-/-_50
			WT	Il1rl1-/-		15.8	14.3	17.5	13.3	2.9	0.64		29	1
		Frequency	1/145	1/2141		32.2	15.3	39.1	12.5	3.07	0.6		30	1
		95%CI	(1/75–1/ 283)	(1/546–1/ 8405)		37.5	9.39	21.8	13.5	3.4	1.04		32	1
		P value	3.37e-05			29.2	9.01	6.42	13.1	4	0.73		35	1
						40.1	13.2	21.9	11.5	7.17	1.17		35			1
						17	19.8	23.8	12.8	3.14	1.08		37	1
								32.9	11.6		0.6		37	1
											1.14		37			1
													38	1	1
													38			1
													40			1
													41
													42		1	1
													43			1
													45		1		1
													46		1	1
													48		1		1
													50		1
													50		1		1
													52				1	1
													55				1
													58				1	1
													60					1
													63				1	1
													65					1	1
													67					1
													68					1
													69					1	1
													72						1
													76						1
													79						1
													80						1
													82						1
													88						1
Panel B		Secondary transplant								Panel C	Tertiary transplant
		GFP+ BM cells at Day 15 post-challenge			Kaplan-Meier survival curves of secondary transplanted mice						GFP+ BM cells at Day 15 post-challenge				Kaplan-Meier survival curves of tertiary transplant
		WT recipient	Il1rl1-/- recipient		Time(Days)	WT recipient	Il1rl1-/- recipient				WT recipient	Il1rl1-/- recipient			Time(Days)	WT recipient	Il1rl1-/- recipient
		68.6	31.3		15	1					74.2	18.4			16	1
		66.9	35.5		15	1					78.7	32.5			16	1
		68.7	1.68		15	1					75.6	16.9			17	1
		77.3			16	1									17	1
					16	1									18	1
					17	1									18	1
					17	1									19	1
					17		1								20	1
					19		1								18		1
					19		1								20		1
					20		1								22		1
					20		1								23		1
					23		1								24		1
					24		1								25		1
					26		1								28		1
															28		1
	Panel D	Leukemogenesis initiation
		% Il1rl1+LSCs										Panel F	Cell cycle
		Day 21		Day 30			Kaplan-Meier survival curves of Leukemogenesis initiation							WT GFP+cells			Il1rl1-/-GFP+cells
		Il1rl1f/f LSCs recipient	Il1rl1f/f Mx1Cre recipient	Il1rl1f/f recipient	Il1rl1f/f Mx1Cre recipient		Time(Days)	Il1rl1f/f LSCs recipient	Il1rl1f/f Mx1Cre recipient				G0	12.6	14.4	11.2	26	27.4	26.5
		21.2	0	18.8	3.2		31	1					G1	18.4	15.7	11.8	44.3	38.2	26.9
		26	0	45.5	0		33	1					G2/S/M	44.7	39.2	45.2	7.26	6.08	6.22
		14.5	3.7	32.4	0.6		34	1
							34	1				Panel G	Reactive oxygen species (x104)
							35	1					WT GFP+cells	Il1rl1-/-GFP+cells
							36	1					19.01	3.95
							37	1					17.56	7.45
							38		1				16.85	4.86
							40	1	1
							41	1
							44		1
							46		1
							49		1
							51		1
							55		1
							58		1
							60		1

## Sheet: Figure 3
Panel B	% LSCs in the BM of Il1rl1f/f vs Il1rl1f/f Mx1Cre LSCs transferred mice					Panel C	Kaplan-Meier survival curves of mice transplanted with Il1rl1f/f vs Il1rl1f/f Mx1Cre LSCs
	Day 14		Day 21				Time(Days)	Il1rl1f/f LSCs recipient	Il1rl1f/f Mx1Cre recipient
	Il1rl1f/f LSCs recipient	Il1rl1f/f Mx1Cre recipient	Il1rl1f/f LSCs recipient	Il1rl1f/f Mx1Cre recipient			25	1
	0.55	0.2	1.86	0.93			26	1
	0.42	0.34	2.28	0.92			28	1
	0.68	0.17	2.2	0.84			28	1
							30	1
							30	1
							31	1
							31	1
							32	1
							33	1
							35		1
							36	1
							38	1	1
							37		1
							38		1
							40		1
							41		1
							42		1
							44		1
							43		1
							45		1
							45		1
							48		1
							52		1

## Sheet: Figure 4
Panel A	Stress induced IL-33/Il1rl1 autocrine loop in HSCs
	Il1rl1+LSK at Day 3 and Day 5					Il1rl1+LT-HSCs at Day 3 and Day 5
	Day 3		Day 5			Day 3		Day 5
	5-FU treated	Vehicle-treated	5-FU treated	Vehicle-treated		5-FU treated	Vehicle-treated	5-FU treated	Vehicle-treated
	10.6	4.48	5.71	2.25		6.82	1.5	25.7	2.27
	12	3.58	8.11	2.5		7	1.9	10.8	2.5
	12.4	4.1	10.4	1.72		5	1.3	18.9	5.17
	13.9	4.05	8.94	4.4		6.17	2.53	13.8	3.7
	IL-33+LSK at Day 3 and Day 5					IL-33+LT-HSCs at Day 3 and Day 5
	Day 3		Day 5			Day 3		Day 5
	5-FU treated	Vehicle-treated	5-FU treated	Vehicle-treated		5-FU treated	Vehicle-treated	5-FU treated	Vehicle-treated
	15.4	0.46	31.3	0.79		20.7	4.55	74.3	13.6
	14.5	0.87	26	0.29		17.7	2.8	83.8	5
	16.3	0.5	21	1.83		17.8	6.25	56.8	9.9
	15	0.42	9.03	0.81		16.1	1.72	43.9	13.8
	Il1rl1+IL-33+LSK at Day 3 and Day 5					Il1rl1+IL-33+LT-HSCs at Day 3 and Day 5
	Day 3		Day 5			Day 3		Day 5
	5-FU treated	Vehicle-treated	5-FU treated	Vehicle-treated		5-FU treated	Vehicle-treated	5-FU treated	Vehicle-treated
	3.9	0.12	16.8	1.31		7.37	0.5	17.8	1.92
	4.8	0.42	14.5	1.31		5.26	1.1	19.7	3.25
	10	0.25	16.4	0.93		8.39	1.6	13.9	2.47
	15	0.1	12	1.1		6.74	0.96	13.8	2.6
Panel B	Kaplan-Meier survival curves of mice transplanted with IL-33cit/cit KO vs IL-33WT MLL-AF9gfp LSCs
	Time(Days)	WT LSCs	IL-33cit/cit KO LSCs			Il1rl1+GFP+BM cells at Day 7 and Day 14
	27	1				Day 7		Day 14
	28	1				WT	IL-33cit/cit KO	WT	IL-33cit/cit KO
	28	1				22	6.7	33	9.4
	29	1				25.3	10.7	32.3	12.2
	29	1				23.8	6.3	35.3	10.3
	30	1
	30	1
	31	1
	32	1
	33	1
	35	1
	36	1
	37	1
	41		1
	42		1
	45		1
	47		1
	49		1
	50		1
	50		1
	52		1
	55		1
	57		1
	59		1
	60		1
	65		1
Panel C	Stem cells remodeling by LSC’s IL-33/Il1rl1 loop.
	Frequencies of LSCs					Frequencies of LT-LSCs					Numbers of LT-LSCs(103)
	Day 7		Day 14			Day 7		Day 14			Day 7		Day 14
	WT	IL-33cit/cit KO	WT	IL-33cit/cit KO		WT	IL-33cit/cit KO	WT	IL-33cit/cit KO		WT	IL-33cit/cit KO	WT	IL-33cit/cit KO
	1.1	0.61	6.15	4.53		7.31	4.71	29.2	7.41		5.7	1.1	29.32	3.6
	0.99	0.47	6.28	3.65		7.8	6.02	23.1	5.7		5.1	0.72	32.4	2.23
	0.88	0.62	5.26	4.21		8.29	5.77	21.4	9.09		4.2	1.34	25.17	3.61
Panel D	Immune microenvironment remodeling by LSC’s IL-33/Il1rl1 loop
	Numbers of BM CD8+T cells(104)			Frequencies of BM Ki-67+CD8+T cells			Frequencies of BM Perforin+CD8+T cells			Frequencies of BM WT-1+CD8+T cells				Frequencies of BM Il1rl1+Foxp3+ cells				Frequencies of BM MDSC
	WT	IL-33cit/cit KO		WT	IL-33cit/cit KO		WT	IL-33cit/cit KO		WT	IL-33cit/cit KO			WT	IL-33cit/cit KO			WT	IL-33cit/cit KO
	3.65	6.07		43.3	57.9		34.4	41.8		4.96	9.3			21.3	15.9			14.5	7.07
	2.64	6.5		45.5	57.2		34.5	47.7		6.3	8.84			21	14.8			15	6.24
	4.29	7.29		45	59.2		30.4	52.3		4.65	8.77			17.3	12.4			17.4	5.68

## Sheet: Figure 5
Panel E								Panel F
	Binding kinetics on mIl1rl1				Binding kinetics on hIL1RL1				Kaplan-Meier curve							% of BW change
	Time(s)	BC282(hIL1RL1)	BC281(mIl1rl1)		Time(s)	BC282(hIL1RL1)	BC281(mIl1rl1)		Days post-anti-Il1rl1 T-BsAbs injection	10ug	5ug	2ug	0.4ug	Vehicle		Days	10ug					5μg					2μg					0.4μg					Vehicle
	0.1	-0.486816	-0.320313		0.1	-1.64685	-0.951538		60	0	0	0	0	0		0	0	0	0	0	0	0	0	0	0	0	0	0	0	0	0	0	0	0	0	0	0	0	0
	0.2	-0.424316	-0.179688		0.2	-1.72888	-0.881226		60	0	0	0	0	0		3	0.9	-0.5	-0.5	-2.6	-4.8	4.5	3.2	1.6	-4.7	-3.4	2.8	1.7	-3.9	2.6	0.4	1	0.5	-2.5	-3	-0.4	0.5	-0.3	0.9
	0.3	-0.354736	-0.150635		0.3	-1.69373	-0.958496		60	0	0	0	0	0		7	0	-0.5	-1.9	-0.9	-0.7	4.5	2.7	2.6	-5	-1.1	3.8	0	3.9	2.9	0	6.3	5.4	3.5	-3.3	6.3	-1	0	1.7
	0.4	-0.484619	-0.351563		0.4	-1.73669	-1.1781		60	0	0	0	0	0		11	0.9	-1.5	-3.8	-0.9	-1.5	5.5	0.5	1.6	-5	-0.8	1.4	1.7	2.4	5.1	-1.1	5.8	6	2.5	-4.5	5.3	2.5	-0.7	2.6
	0.5	-0.59375	-0.468018		0.5	-1.79602	-1.27185		60	0	0	0	0	0		14	-4	-6	-4	5	0	5	1	0	-4	-3	3	3	2	1	-1	6	7	2	-5	5	4	1	2
	0.6	-0.702393	-0.520264		0.6	-1.9093	-1.30469									17	-1.3	-3.1	-4.2	5.6	2.2	7.5	2.7	2.6	0.4	0.4	3.8	5.6	5.4	5.5	2.5	9.2	9.2	1	-4.2	8.1	3.4	4.7	3.5
	0.7	-0.775879	-0.557129		0.7	-2.01477	-1.3219									21	1.7	-2.6	-1.4	7.3	3.3	11.5	2.1	1	1.2	2.3	5.2	6.1	6.3	8.1	4.3	10.1	10.3	3	-2.4	7.7	5.9	5.7	4.8
	0.8	-0.800049	-0.556885		0.8	-2.05701	-1.3031
	0.9	-0.835205	-0.581299		0.9	-2.10461	-1.28821	Panel G	% of initial BW																						Colon length(cm)
	1	-0.89624	-0.604736		1	-2.16394	-1.2804		Time(days)	BC462										BC281											Day 10			Day 16			Day 24
	1.1	-0.941406	-0.626465		1.1	-2.25159	-1.31409		0	0	0	0	0	0	0	0	0			0	0	0	0	0	0	0	0	0			BC462	BC281		BC462	BC281		BC462	BC281
	1.2	-0.978271	-0.640625		1.2	-2.33276	-1.375		3	2.13675	0	-2.17391	-1.36986	1.2605	-4.81283	2.5974	2	-0.63291	-4.06977	0.384615	1.48148	0	0	-2.14592	0.930233	1.08696	-2.46305	1.94175	-1.37615		7.4	7.5		7.5	6		8	8.6
	1.3	-1.03052	-0.65625		1.3	-2.48206	-1.47424		7	2.5641	3.28639	0.434783	2.73973	2.94118	0	1.94805	3.33333	0.632911	-2.32558	0.384615	-1.48148	3.90625	-0.39063	-1.28755	0	0.543478	-0.49261	2.91262	0		8	8.2		6.5	7		8	6.8
	1.4	-1.10791	-0.679688		1.4	-2.64758	-1.60388		11	3.84615	3.75587	0.434783	1.82648	2.10084	1.60428	5.1948	4.66667	1.26582	0.581395	1.92308	-0.37037	3.125	1.5625	-0.85837	0.465116	1.63044	0.985222	3.39806	0.917431		6.9	6.7		7.5	6.5		7.2	8
	1.5	-1.14453	-0.699951		1.5	-2.79919	-1.70935		14	4.70085	5.6338	2.6087	3.65297	5.04202	4.81283	6.49351	7.33333	3.16456	2.32558	3.84615	1.85185	4.29688	2.73438	3.00429	2.7907	4.8913	4.4335	3.88349	1.83486
	1.6	-1.15405	-0.718018		1.6	-2.84534	-1.73743		17	5.12821	6.57277	2.17391	4.56621	5.04202	5.34759	7.79221	8.66667	3.16456	2.90698	7.69231	5.55556	7.03125	7.03125	5.15022	5.11628	5.97826	5.41872	7.28155	5.9633
	1.7	-1.16406	-0.703857		1.7	-2.89917	-1.72888		19	6.83761	7.51174	3.91304	5.02283	7.14286	7.48663	9.09091	8	3.16456	4.65116	9.23077	5.92593	7.8125	7.42188	6.86695	4.65116	4.34783	6.40394	6.79612	5.04587
	1.8	-1.23608	-0.710938		1.8	-2.96411	-1.68518		21	8.11966	7.98122	3.04348	7.30594	6.72269	8.55615	7.79221	6.66667	0.632911	5.81395	8.07692	4.81482	9.375	8.59375	7.29614	6.04651	5.97826	5.91133	8.73786	7.33945
	1.9	-1.31567	-0.733643		1.9	-3.03748	-1.67419		25	7.69231	8.92019	4.78261	5.93607	9.2437	8.02139	10.3896	8	4.43038	6.97674	9.61538	7.03704	8.98438	6.64062	6.43777	7.90698	7.06522	8.37438	8.25243	9.63303
	2	-1.34937	-0.738281		2	-3.17102	-1.69446
	2.1	-1.35083	-0.747559		2.1	-3.22815	-1.75696	Panel H	Kaplan-Meier curve					GFP+BM cells(%)				MLL-AF9gfpLSCs (%)
	2.2	-1.33374	-0.764893		2.2	-3.10632	-1.79138		Time(Days)	BC462	BC281-5ug	BC281-10ug		BC462	BC281-5ug	BC281-10ug		BC462	BC281-5ug	BC281-10ug
	2.3	-1.17578	-0.742188		2.3	-2.87024	-1.8468		28	1				32.2	18.7	6.56		1.49	1.05	0.91
	2.4	-0.861816	-0.710205		2.4	-2.32422	-1.83362		28	1				45.3	20.8	5.37		1.56	1.18	0.93
	2.5	-0.535156	-0.651611		2.5	-1.78284	-1.73987		29	1				29	21.8	5.27		1.68	1.18	0.75
	2.6	-0.178955	-0.566406		2.6	-1.27893	-1.6571		29	1
	2.7	0.153076	-0.487549		2.7	-0.806274	-1.51721		30	1
	2.8	0.326416	-0.389893		2.8	-0.383667	-1.39063		30	1
	2.9	0.294434	-0.318848		2.9	-0.128052	-1.25159		30	1	1
	3	0.151367	-0.221924		3	-0.302368	-0.992188		32		1
	3.1	-0.0869141	-0.121094		3.1	-0.634277	-0.706177		35		1
	3.2	-0.31665	-0.00708		3.2	-1.02881	-0.385132		35		1
	3.3	-0.504883	0.0913086		3.3	-1.30786	-0.0985107		36		1
	3.4	-0.551025	0.207764		3.4	-1.27417	0.0687256		37		1	1
	3.5	-0.463379	0.285889		3.5	-1.0437	0.162598		37		1
	3.6	-0.336182	0.380371		3.6	-0.763306	0.249268		38			1
	3.7	-0.161865	0.41333		3.7	-0.457764	0.253906		39			1
	3.8	-0.129639	0.279053		3.8	-0.400757	0.0704346		40			1
	3.9	-0.0922852	0.0717773		3.9	-0.291382	-0.124878		41			1
	4	0.0224609	-0.206299		4	-0.0788574	-0.504639		41			1
	4.1	0.230225	-0.479004		4.1	0.0461426	-1.10071		42			1
	4.2	0.49585	-0.769531		4.2	0.182861	-1.66406
	4.3	0.657715	-1.03271		4.3	0.425049	-2.14136
	4.4	0.706055	-1.19922		4.4	0.692261	-2.47961
	4.5	0.8125	-1.27808		4.5	0.75	-2.71252
	4.6	0.835938	-1.19287		4.6	0.707031	-2.62183
	4.7	0.724121	-0.95874		4.7	0.533691	-2.27734
	4.8	0.636475	-0.645264		4.8	0.343018	-1.80627
	4.9	0.57959	-0.329834		4.9	0.161011	-1.37805
	5	0.512451	-0.0319824		5	0.0289307	-1.0321
	5.1	0.427979	0.177979		5.1	0.00232	-0.803955
	5.2	0.363281	0.23291		5.2	0.0773926	-0.665527
	5.3	0.353027	0.262451		5.3	0.0983887	-0.617188
	5.4	0.356934	0.269531		5.4	0.106323	-0.578857
	5.5	0.352295	0.281982		5.5	0.071167	-0.474121
	5.6	0.219482	0.303955		5.6	-0.09375	-0.407715
	5.7	0.0935059	0.289063		5.7	-0.238281	-0.389038
	5.8	-0.034668	0.274902		5.8	-0.331299	-0.325806
	5.9	-0.183594	0.247803		5.9	-0.432861	-0.235962
	6	-0.271973	0.183594		6	-0.490601	-0.224976
	6.1	-0.315674	0.10083		6.1	-0.530396	-0.280396
	6.2	-0.374268	0.0109863		6.2	-0.647705	-0.493042
	6.3	-0.396973	-0.0788574		6.3	-0.725708	-0.806274
	6.4	-0.376709	-0.156982		6.4	-0.745239	-1.05859
	6.5	-0.354736	-0.259277		6.5	-0.716431	-1.19922
	6.6	-0.376709	-0.393799		6.6	-0.718628	-1.27649
	6.7	-0.390625	-0.50293		6.7	-0.827271	-1.38904
	6.8	-0.42749	-0.593018		6.8	-0.853882	-1.54456
	6.9	-0.425781	-0.633545		6.9	-0.814087	-1.68127
	7	-0.436035	-0.688232		7	-0.776489	-1.88037
	7.1	-0.47583	-0.781982		7.1	-0.84375	-2.12891
	7.2	-0.55249	-0.746826		7.2	-1.00781	-2.10864
	7.3	-0.652344	-0.59375		7.3	-1.25537	-1.84912
	7.4	-0.773438	-0.371094		7.4	-1.50537	-1.5437
	7.5	-0.889893	-0.0241699		7.5	-1.79065	-1.02502
	7.6	-0.988281	0.323486		7.6	-2.19836	-0.452271
	7.7	-1.02905	0.73584		7.7	-2.646	0.245361
	7.8	-1.03369	1.07178		7.8	-2.68677	0.694458
	7.9	-1.0376	1.15234		7.9	-2.39844	0.556274
	8	-0.970459	1.15869		8	-2.23596	0.534424
	8.1	-0.861084	1.06177		8.1	-2.10547	0.935913
	8.2	-0.77124	0.96875		8.2	-1.91943	0.982056
	8.3	-0.744629	0.841553		8.3	-1.73584	0.91333
	8.4	-0.717285	0.674316		8.4	-1.56567	0.671875
	8.5	-0.681396	0.521973		8.5	-1.40161	0.435913
	8.6	-0.646973	0.365723		8.6	-1.32117	0.21167
	8.7	-0.611084	0.214844		8.7	-1.33826	0.0125732
	8.8	-0.573486	0.0773926		8.8	-1.42578	-0.247681
	8.9	-0.549316	-0.0170898		8.9	-1.47644	-0.504639
	9	-0.508789	-0.122803		9	-1.51013	-0.71875
	9.1	-0.464111	-0.168701		9.1	-1.49841	-0.81958
	9.2	-0.411133	-0.175049		9.2	-1.39526	-0.80542
	9.3	-0.378906	-0.199219		9.3	-1.23596	-0.713257
	9.4	-0.377441	-0.254639		9.4	-1.00696	-0.546021
	9.5	-0.379883	-0.289063		9.5	-0.807007	-0.325806
	9.6	-0.351563	-0.345215		9.6	-0.679688	-0.188232
	9.7	-0.370361	-0.425781		9.7	0.16333	-0.18042
	9.8	-0.380615	-0.464111		9.8	0.542236	-0.371826
	9.9	-0.401611	-0.489014		9.9	-1.47974	-0.840698
	10	-0.416504	-0.57666		10	-2.46094	-1.00317
	10.1	-0.467285	-0.667969		10.1	-2.11169	-0.935059
	10.2	-0.582031	-0.706299		10.2	-2.23596	-1.28357
	10.3	-0.758789	-0.675049		10.3	-1.76477	-1.01404
	10.4	-0.984375	-0.566406		10.4	-1.93286	-1.22583
	10.5	-1.1875	-0.42334		10.5	-2.08679	-1.0813
	10.6	-1.35474	-0.29541		10.6	-1.97888	-0.778931
	10.7	-1.43433	-0.160156		10.7	-1.94604	-0.333496
	10.8	-1.45801	-0.101563		10.8	-1.74609	-0.160156
	10.9	-1.37207	-0.0773926		10.9	-1.96484	-0.108643
	11	-1.31641	-0.0834961		11	-2.67737	-0.287476
	11.1	-1.33447	-0.215576		11.1	-2.93042	-0.742188
	11.2	-1.34546	-0.391357		11.2	-3.00391	-1.13281
	11.3	-1.29077	-0.51709		11.3	-2.896	-1.35535
	11.4	-1.18066	-0.600098		11.4	-2.77502	-1.47961
	11.5	-1.02905	-0.620361		11.5	-2.61096	-1.47656
	11.6	-0.862549	-0.556152		11.6	-2.39771	-1.37817
	11.7	-0.665039	-0.416504		11.7	-2.02966	-1.09363
	11.8	-0.471191	-0.233643		11.8	-1.62341	-0.720337
	11.9	-0.344727	-0.10791		11.9	-1.23755	-0.343018
	12	-0.29541	-0.0632324		12	-0.969482	-0.103149
	12.1	-0.256348	-0.0227051		12.1	-0.909424	-0.0140381
	12.2	-0.196289	0.0710449		12.2	-0.986694	-0.0811768
	12.3	-0.2229	0.045166		12.3	-1.00708	-0.239014
	12.4	-0.308594	-0.15918		12.4	-1.00232	-0.421753
	12.5	-0.376709	-0.481934		12.5	-0.974976	-0.723389
	12.6	-0.469727	-0.798584		12.6	-0.940674	-1.21484
	12.7	-0.689209	-1.19849		12.7	-1.23047	-1.86877
	12.8	-1.00928	-1.61719		12.8	-1.80383	-2.63049
	12.9	-1.35547	-1.92725		12.9	-2.39844	-3.37646
	13	-1.61499	-2.04224		13	-3.06323	-4.01172
	13.1	-1.75562	-1.97656		13.1	-3.52344	-4.21094
	13.2	-1.78833	-1.87573		13.2	-3.61475	-3.99133
	13.3	-1.75171	-1.72729		13.3	-3.51477	-3.62183
	13.4	-1.64624	-1.62036		13.4	-3.35938	-3.24365
	13.5	-1.56494	-1.49463		13.5	-3.2157	-2.90552
	13.6	-1.52051	-1.33447		13.6	-3.11401	-2.625
	13.7	-1.46729	-1.17432		13.7	-3.01245	-2.375
	13.8	-1.37134	-0.973633		13.8	-2.93274	-2.14832
	13.9	-1.28833	-0.792236		13.9	-2.87659	-1.86951
	14	-1.22437	-0.635254		14	-2.88586	-1.64209
	14.1	-1.2251	-0.486816		14.1	-2.95239	-1.50854
	14.2	-1.20483	-0.32666		14.2	-2.88354	-1.43591
	14.3	-1.21729	-0.189941		14.3	-2.70227	-1.35535
	14.4	-1.19775	0.0022		14.4	-2.37036	-1.04846
	14.5	-1.03613	0.321777		14.5	-2.00708	-0.47583
	14.6	-0.834473	0.574219		14.6	-1.67566	0.039917
	14.7	-0.603271	0.797607		14.7	-1.42175	0.494629
	14.8	-0.397705	0.907227		14.8	-1.26941	0.789917
	14.9	-0.268799	0.90625		14.9	-1.15149	0.966431
	15	-0.215088	0.820313		15	-1.15552	1.03357
	15.1	-0.169678	0.669678		15.1	-1.27258	0.85791
	15.2	-0.24707	0.353027		15.2	-1.44141	0.510986
	15.3	-0.358643	-0.0134277		15.3	-1.51953	0.121826
	15.4	-0.42041	-0.38501		15.4	-1.38977	-0.363159
	15.5	-0.490723	-0.710205		15.5	-1.34143	-0.846069
	15.6	-0.539307	-1.00171		15.6	-1.32971	-1.33911
	15.7	-0.543701	-1.17651		15.7	-1.34448	-1.81873
	15.8	-0.4104	-1.22583		15.8	-1.39612	-2.32495
	15.9	-0.155518	-1.1189		15.9	-1.42334	-2.71631
	16	0.0646973	-0.952393		16	-1.13123	-2.66406
	16.1	0.273926	-0.779785		16.1	-0.84375	-2.44067
	16.2	0.431152	-0.60791		16.2	-0.489868	-2.03284
	16.3	0.47876	-0.443115		16.3	-0.208618	-1.65234
	16.4	0.470215	-0.255615		16.4	0.238281	-1.03516
	16.5	0.513184	-0.0461426		16.5	0.6875	-0.328857
	16.6	0.584961	0.14209		16.6	0.755493	-0.0679932
	16.7	0.638184	0.310791		16.7	0.993774	0.299927
	16.8	0.663086	0.426514		16.8	1.02661	0.452393
	16.9	0.641357	0.46875		16.9	1.06091	0.612549
	17	0.602295	0.452393		17	1.07971	0.753174
	17.1	0.580322	0.46167		17.1	1.06946	0.904663
	17.2	0.575684	0.456299		17.2	0.973389	0.973389
	17.3	0.523193	0.429688		17.3	0.924194	0.962524
	17.4	0.438232	0.397705		17.4	0.744507	0.853149
	17.5	0.316406	0.332031		17.5	0.53833	0.825806
	17.6	0.171631	0.285156		17.6	0.346802	0.96167
	17.7	-0.03125	0.186768		17.7	0.109375	1.02344
	17.8	-0.266602	0.0483398		17.8	-0.0828857	0.962524
	17.9	-0.516357	-0.0991211		17.9	-0.309326	0.742188
	18	-0.803223	-0.250732		18	-0.746826	0.132813
	18.1	-1.18286	-0.399902		18.1	-1.62341	-0.644531
	18.2	-1.48682	-0.546875		18.2	-2.49683	-1.39136
	18.3	-1.67188	-0.685791		18.3	-2.69849	-1.55005
	18.4	-1.73364	-0.742188		18.4	-2.61011	-1.62268
	18.5	-1.66479	-0.718018		18.5	-2.44128	-1.52417
	18.6	-1.5	-0.571045		18.6	-2.23511	-1.24915
	18.7	-1.30566	-0.373535		18.7	-2.02734	-0.876587
	18.8	-1.12207	-0.145264		18.8	-1.89685	-0.411743
	18.9	-1.00952	0.115723		18.9	-1.83752	0.160156
	19	-0.922852	0.416504		19	-1.71179	0.637451
	19.1	-0.82666	0.737549		19.1	-1.54456	0.861694
	19.2	-0.71582	0.933594		19.2	-1.38757	1.13904
	19.3	-0.627441	0.865723		19.3	-1.24695	1.58752
	19.4	-0.620361	0.729004		19.4	-1.15076	1.89221
	19.5	-0.635254	0.592285		19.5	-1.05933	1.8446
	19.6	-0.651611	0.419434		19.6	-0.990601	1.70947
	19.7	-0.64624	0.281982		19.7	-1.01099	1.34607
	19.8	-0.61499	0.186768		19.8	-1.22888	0.722656
	19.9	-0.596191	0.0961914		19.9	-1.5	-0.0195313
	20	-0.607178	0.0148926		20	-1.67419	-0.543701
	20.1	-0.623535	-0.0742188		20.1	-1.74292	-0.842163
	20.2	-0.625	-0.14209		20.2	-1.81873	-1.06165
	20.3	-0.615723	-0.20459		20.3	-1.75781	-1.19458
	20.4	-0.622803	-0.269531		20.4	-1.36011	-1.03357
	20.5	-0.618896	-0.335938		20.5	-0.891357	-0.706909
	20.6	-0.628174	-0.410889		20.6	-0.783569	-0.644531
	20.7	-0.628174	-0.485107		20.7	-0.849243	-0.688232
	20.8	-0.642334	-0.578857		20.8	-0.821899	-0.634399
	20.9	-0.618896	-0.628174		20.9	-0.878784	-0.643677
	21	-0.597656	-0.692871		21	-1.06714	-0.796753
	21.1	-0.591553	-0.739746		21.1	-1.21094	-0.96167
	21.2	-0.573486	-0.737549		21.2	-1.31555	-1.12573
	21.3	-0.547852	-0.72583		21.3	-1.39453	-1.28125
	21.4	-0.535156	-0.688232		21.4	-1.50549	-1.40002
	21.5	-0.548584	-0.651611		21.5	-1.54529	-1.47339
	21.6	-0.604736	-0.628174		21.6	-1.5625	-1.63745
	21.7	-0.643066	-0.577393		21.7	-1.58289	-1.6438
	21.8	-0.683594	-0.536621		21.8	-1.56958	-1.45862
	21.9	-0.720459	-0.479004		21.9	-1.54529	-1.28979
	22	-0.729736	-0.390625		22	-1.52417	-1.13672
	22.1	-0.743896	-0.303955		22.1	-1.51868	-0.974121
	22.2	-0.752441	-0.25708		22.2	-1.48279	-0.849976
	22.3	-0.775879	-0.25		22.3	-1.44373	-0.859253
	22.4	-0.824219	-0.32959		22.4	-1.39453	-0.904663
	22.5	-0.908691	-0.449951		22.5	-1.41016	-1.00854
	22.6	-0.959473	-0.500732		22.6	-1.46643	-1.15002
	22.7	-0.936768	-0.52417		22.7	-1.52722	-1.24133
	22.8	-0.872803	-0.535156		22.8	-1.56091	-1.30469
	22.9	-0.729736	-0.45459		22.9	-1.46484	-1.27808
	23	-0.489258	-0.28833		23	-1.14368	-1.06641
	23.1	-0.246338	-0.13208		23.1	-0.715698	-0.744507
	23.2	-0.0195313	0.0336914		23.2	-0.224243	-0.335083
	23.3	0.192139	0.173584		23.3	0.307129	0.126587
	23.4	0.380371	0.276611		23.4	0.570313	0.275879
	23.5	0.362549	0.197021		23.5	0.302368	-0.09375
	23.6	0.183594	-0.0568848		23.6	-0.00781	-0.473389
	23.7	-0.0322266	-0.318848		23.7	-0.215576	-0.740601
	23.8	-0.242432	-0.566406		23.8	-0.482056	-1.13599
	23.9	-0.477295	-0.853027		23.9	-0.790649	-1.57654
	24	-0.708008	-1.11572		24	-1.19141	-2.04846
	24.1	-0.946289	-1.38989		24.1	-1.69763	-2.68433
	24.2	-1.20483	-1.66016		24.2	-2.11804	-3.23987
	24.3	-1.37354	-1.84375		24.3	-2.25623	-3.49683
	24.4	-1.38525	-1.88672		24.4	-2.29297	-3.63208
	24.5	-1.35718	-1.86255		24.5	-2.43982	-3.79285
	24.6	-1.27124	-1.74463		24.6	-2.49524	-3.78589
	24.7	-1.1814	-1.60864		24.7	-2.44299	-3.6781
	24.8	-1.07983	-1.45557		24.8	-2.37183	-3.56787
	24.9	-1.00098	-1.31104		24.9	-2.24841	-3.38586
	25	-0.92749	-1.16333		25	-2.11792	-3.14136
	25.1	-0.858643	-0.998535		25.1	-2.00696	-2.90698
	25.2	-0.810303	-0.870361		25.2	-1.89453	-2.70703
	25.3	-0.767334	-0.736816		25.3	-1.7843	-2.46948
	25.4	-0.753174	-0.608643		25.4	-1.73901	-2.26086
	25.5	-0.775879	-0.518066		25.5	-1.66089	-1.98364
	25.6	-0.79541	-0.429688		25.6	-1.56482	-1.67188
	25.7	-0.831299	-0.334473		25.7	-1.48743	-1.33826
	25.8	-0.88208	-0.237549		25.8	-1.41492	-0.991455
	25.9	-0.857178	-0.116455		25.9	-1.33276	-0.646851
	26	-0.793945	-0.0102539		26	-1.24841	-0.292969
	26.1	-0.72583	0.110107		26.1	-1.14612	0.0438232
	26.2	-0.633057	0.256104		26.2	-1.0437	0.364868
	26.3	-0.533691	0.403809		26.3	-1.05542	0.564087
	26.4	-0.517334	0.480469		26.4	-1.12341	0.532104
	26.5	-0.606201	0.296143		26.5	-1.23438	0.0695801
	26.6	-0.757813	-0.0727539		26.6	-1.53442	-0.698486
	26.7	-0.926758	-0.428955		26.7	-2.26172	-1.57178
	26.8	-1.08838	-0.743896		26.8	-2.99841	-2.41711
	26.9	-1.24219	-0.950684		26.9	-3.30005	-3.04846
	27	-1.34375	-1.01563		27	-3.41016	-3.19214
	27.1	-1.34937	-0.883545		27.1	-3.47729	-2.94995
	27.2	-1.24316	-0.614746		27.2	-3.43665	-2.47107
	27.3	-1.0625	-0.332031		27.3	-3.22021	-1.91321
	27.4	-0.84375	-0.0493164		27.4	-2.68909	-1.23438
	27.5	-0.596924	0.231201		27.5	-2.16797	-0.596802
	27.6	-0.371094	0.533691		27.6	-1.65149	0.0461426
	27.7	-0.129639	0.798584		27.7	-1.08984	0.702393
	27.8	0.0717773	1.02197		27.8	-0.537476	1.28516
	27.9	0.166992	1.24536		27.9	-0.146851	1.81091
	28	0.172607	1.42578		28	0.0718994	2.229
	28.1	0.130371	1.521		28.1	0.00708	2.47815
	28.2	0.13501	1.54688		28.2	-0.0562744	2.56555
	28.3	0.0576172	1.51099		28.3	-0.135986	2.53198
	28.4	-0.145264	1.44458		28.4	-0.302246	2.422
	28.5	-0.300781	1.36572		28.5	-0.493042	2.3125
	28.6	-0.488525	1.21875		28.6	-0.686646	2.14453
	28.7	-0.675049	1.08447		28.7	-0.868042	1.94604
	28.8	-0.803955	0.896973		28.8	-1.08276	1.72974
	28.9	-0.858643	0.685059		28.9	-1.28125	1.46716
	29	-0.932861	0.390625		29	-1.49292	1.07422
	29.1	-0.998535	0.00464		29.1	-1.63586	0.628174
	29.2	-0.986084	-0.317139		29.2	-1.75696	0.167969
	29.3	-0.904053	-0.490479		29.3	-1.75073	-0.175659
	29.4	-0.790039	-0.59375		29.4	-1.46948	-0.302368
	29.5	-0.640625	-0.573486		29.5	-1.10388	-0.379639
	29.6	-0.463379	-0.467041		29.6	-1.02344	-0.395264
	29.7	-0.352539	-0.332031		29.7	-0.939819	-0.364868
	29.8	-0.346924	-0.20874		29.8	-0.936646	-0.196045
	29.9	-0.453857	-0.0771484		29.9	-1.10303	-0.0561523
	30	-0.593018	0.0390625		30	-1.40784	0.00464
	30.1	-0.67749	0.14209		30.1	-1.68359	0.0383301
	30.2	-0.757813	0.198486		30.2	-1.95776	0.104004
	30.3	-0.875244	0.239014		30.3	-2.18665	0.150757
	30.4	-0.954834	0.25		30.4	-2.29602	0.146118
	30.5	-0.907959	0.247559		30.5	-2.20618	0.184448
	30.6	-0.818848	0.232178		30.6	-1.92578	0.191406
	30.7	-0.703125	0.116455		30.7	-1.67188	0.0875244
	30.8	-0.55957	0.00708		30.8	-1.41711	-0.0390625
	30.9	-0.42041	-0.118652		30.9	-1.14526	-0.184326
	31	-0.305664	-0.232178		31	-0.853882	-0.354736
	31.1	-0.240723	-0.324219		31.1	-0.662476	-0.539063
	31.2	-0.240723	-0.422607		31.2	-0.631958	-0.758545
	31.3	-0.303955	-0.521973		31.3	-0.702271	-0.93042
	31.4	-0.349365	-0.628174		31.4	-0.80542	-1.09448
	31.5	-0.355469	-0.692871		31.5	-0.943726	-1.22974
	31.6	-0.357178	-0.750732		31.6	-1.02576	-1.31091
	31.7	-0.421875	-0.800781		31.7	-1.11646	-1.38989
	31.8	-0.43457	-0.815674		31.8	-1.13049	-1.45154
	31.9	-0.361084	-0.809326		31.9	-0.960938	-1.48755
	32	-0.266602	-0.748535		32	-0.654663	-1.51489
	32.1	-0.161865	-0.688232		32.1	-0.352295	-1.5929
	32.2	-0.0400391	-0.646973		32.2	-0.112427	-1.64294
	32.3	0.0795898	-0.550049		32.3	0.164917	-1.48352
	32.4	0.162354	-0.432129		32.4	0.301636	-1.18665
	32.5	0.168701	-0.352295		32.5	0.272705	-0.879639
	32.6	0.13501	-0.303223		32.6	0.110962	-0.635864
	32.7	0.0537109	-0.261719		32.7	-0.0515137	-0.339844
	32.8	-0.0812988	-0.214111		32.8	-0.25	-0.0836182
	32.9	-0.187744	-0.140625		32.9	-0.404663	0.0906982
	33	-0.316406	-0.0820313		33	-0.547607	0.137573
	33.1	-0.498535	-0.0852051		33.1	-0.817139	0.0422363
	33.2	-0.677246	-0.126465		33.2	-1.12732	-0.0843506
	33.3	-0.839844	-0.207764		33.3	-1.43518	-0.203125
	33.4	-0.97583	-0.317139		33.4	-1.81482	-0.424194
	33.5	-1.07739	-0.438965		33.5	-2.23132	-0.801636
	33.6	-1.19458	-0.552246		33.6	-2.46484	-1.21021
	33.7	-1.24463	-0.619629		33.7	-2.53833	-1.44531
	33.8	-1.21265	-0.605469		33.8	-2.40161	-1.40161
	33.9	-1.09937	-0.542236		33.9	-2.18835	-1.26331
	34	-0.978271	-0.463379		34	-1.94531	-1.13831
	34.1	-0.833008	-0.367188		34.1	-1.69922	-1.00391
	34.2	-0.679932	-0.296143		34.2	-1.48987	-0.885864
	34.3	-0.532959	-0.227295		34.3	-1.25623	-0.733643
	34.4	-0.432129	-0.20166		34.4	-0.958618	-0.567993
	34.5	-0.372803	-0.199219		34.5	-0.690552	-0.442139
	34.6	-0.305664	-0.183594		34.6	-0.436768	-0.336792
	34.7	-0.190674	-0.153809		34.7	-0.200806	-0.247681
	34.8	-0.122803	-0.13208		34.8	-0.0452881	-0.178833
	34.9	-0.130615	-0.0930176		34.9	0.0117188	-0.141479
	35	-0.238525	-0.0407715		35	-0.137451	-0.0999756
	35.1	-0.490723	0.0266113		35.1	-0.643677	-0.0491943
	35.2	-0.739258	0.109375		35.2	-1.05627	0.0344238
	35.3	-0.961914	0.172607		35.3	-1.48035	0.0946045
	35.4	-1.20337	0.200684		35.4	-1.96643	0.128174
	35.5	-1.46265	0.143066		35.5	-2.46008	0.137573
	35.6	-1.73145	0.0461426		35.6	-2.96094	0.0953369
	35.7	-1.85083	-0.0930176		35.7	-3.40857	-0.0570068
	35.8	-1.85327	-0.255371		35.8	-3.64221	-0.427368
	35.9	-1.78223	-0.395264		35.9	-3.60083	-0.779663
	36	-1.62598	-0.52417		36	-3.45935	-1.10938
	36.1	-1.37354	-0.628174		36.1	-3.14136	-1.42419
	36.2	-1.05542	-0.686768		36.2	-2.76331	-1.69141
	36.3	-0.801025	-0.72583		36.3	-2.42114	-1.86255
	36.4	-0.686035	-0.770264		36.4	-2.26086	-1.93665
	36.5	-0.665771	-0.803955		36.5	-2.19604	-1.94287
	36.6	-0.604004	-0.808594		36.6	-2.00391	-1.89685
	36.7	-0.508789	-0.80542		36.7	-1.72266	-1.84131
	36.8	-0.360352	-0.771973		36.8	-1.32178	-1.81946
	36.9	-0.161133	-0.643799		36.9	-0.869507	-1.62341
	37	-0.0212402	-0.438477		37	-0.420288	-1.24536
	37.1	0.092041	-0.177246		37.1	0.0679932	-0.861694
	37.2	0.201416	0.048584		37.2	0.378174	-0.40625
	37.3	0.249023	0.213135		37.3	0.394653	0.0914307
	37.4	0.162354	0.342773		37.4	0.135132	0.289063
	37.5	-0.0991211	0.299316		37.5	-0.272583	0.212524
	37.6	-0.526611	0		37.6	-0.839844	-0.0507813
	37.7	-1.03931	-0.369629		37.7	-1.50159	-0.510132
	37.8	-1.59302	-0.755371		37.8	-2.19617	-0.960205
	37.9	-2.10474	-1.14673		37.9	-2.93823	-1.48438
	38	-2.48511	-1.42798		38	-3.74927	-2.08203
	38.1	-2.6853	-1.5813		38.1	-4.49988	-2.59912
	38.2	-2.75391	-1.62183		38.2	-4.86096	-2.88757
	38.3	-2.69092	-1.63281		38.3	-4.75781	-3.02966
	38.4	-2.42993	-1.59766		38.4	-4.42419	-3.01013
	38.5	-2.08838	-1.50171		38.5	-3.87341	-2.85547
	38.6	-1.63916	-1.37427		38.6	-3.29297	-2.66492
	38.7	-1.19312	-1.23608		38.7	-2.76709	-2.48352
	38.8	-0.743896	-1.02661		38.8	-1.93201	-2.29138
	38.9	-0.311035	-0.80249		38.9	-1.19458	-2.03284
	39	0.059082	-0.544678		39	-0.596069	-1.62646
	39.1	0.355225	-0.316406		39.1	-0.131226	-1.17896
	39.2	0.5625	-0.140625		39.2	0.285889	-0.737549
	39.3	0.688965	0.0639648		39.3	0.650024	-0.333496
	39.4	0.708496	0.243652		39.4	0.793823	-0.0351563
	39.5	0.668701	0.356934		39.5	0.758667	0.158691
	39.6	0.633545	0.442139		39.6	0.668823	0.267944
	39.7	0.567871	0.471924		39.7	0.603149	0.350708
	39.8	0.496826	0.489014		39.8	0.52356	0.403198
	39.9	0.427246	0.484375		39.9	0.446167	0.391479
	40	0.359375	0.39209		40	0.341431	0.214844
	40.1	0.218506	0.214111		40.1	0.242188	-0.0289307
	40.2	0.0351563	-0.0117188		40.2	0.0187988	-0.321045
	40.3	-0.175049	-0.282959		40.3	-0.374146	-0.638184
	40.4	-0.344482	-0.564697		40.4	-0.627319	-0.930542
	40.5	-0.448486	-0.835205		40.5	-0.670288	-1.29211
	40.6	-0.443115	-0.971924		40.6	-0.650024	-1.65234
	40.7	-0.422852	-0.992188		40.7	-0.650757	-1.77966
	40.8	-0.392334	-0.99292		40.8	-0.665649	-1.77185
	40.9	-0.375	-0.948486		40.9	-0.735107	-1.72034
	41	-0.353271	-0.817871		41	-0.791382	-1.56628
	41.1	-0.353271	-0.669434		41.1	-0.844482	-1.33826
	41.2	-0.318848	-0.388184		41.2	-0.854614	-0.940552
	41.3	-0.287598	-0.0905762		41.3	-0.889771	-0.496826
	41.4	-0.263428	0.205566		41.4	-0.877319	-0.0413818
	41.5	-0.21875	0.510986		41.5	-0.865601	0.416382
	41.6	-0.204834	0.751465		41.6	-0.873413	0.811768
	41.7	-0.205566	0.839111		41.7	-0.877319	1.00549
	41.8	-0.216553	0.769531		41.8	-0.841431	0.85083
	41.9	-0.166504	0.688965		41.9	-0.775024	0.604736
	42	-0.131348	0.525879		42	-0.796143	0.275757
	42.1	-0.127441	0.339111		42.1	-0.881958	-0.0280762
	42.2	-0.150146	0.182861		42.2	-0.908569	-0.297607
	42.3	-0.19458	0.0180664		42.3	-0.83667	-0.460938
	42.4	-0.289063	-0.166504		42.4	-0.895386	-0.683594
	42.5	-0.442139	-0.343018		42.5	-1.17651	-0.838257
	42.6	-0.616455	-0.5		42.6	-1.39453	-0.957764
	42.7	-0.781494	-0.621826		42.7	-1.57104	-1.11401
	42.8	-0.905518	-0.688232		42.8	-1.71326	-1.28821
	42.9	-0.904053	-0.658691		42.9	-1.71399	-1.4375
	43	-0.846924	-0.61084		43	-1.70935	-1.43042
	43.1	-0.774414	-0.510254		43.1	-1.72888	-1.24536
	43.2	-0.697021	-0.400146		43.2	-1.71716	-1.06873
	43.3	-0.631348	-0.25708		43.3	-1.67578	-0.862427
	43.4	-0.58374	-0.1875		43.4	-1.56006	-0.701538
	43.5	-0.55249	-0.234375		43.5	-1.42102	-0.765625
	43.6	-0.523438	-0.323486		43.6	-1.25708	-0.887451
	43.7	-0.529053	-0.46875		43.7	-1.05151	-1.07031
	43.8	-0.526611	-0.643799		43.8	-0.835083	-1.328
	43.9	-0.529785	-0.796875		43.9	-0.617188	-1.48279
	44	-0.553955	-0.785156		44	-0.457031	-1.40466
	44.1	-0.596191	-0.760254		44.1	-0.444458	-1.2312
	44.2	-0.64917	-0.724121		44.2	-0.534302	-1.13745
	44.3	-0.729004	-0.678223		44.3	-0.652344	-1.06482
	44.4	-0.789063	-0.625		44.4	-0.746094	-1.01013
	44.5	-0.865723	-0.601563		44.5	-0.903076	-0.966431
	44.6	-0.957031	-0.558594		44.6	-1.16479	-0.955444
	44.7	-1.06177	-0.522705		44.7	-1.43665	-1.06714
	44.8	-1.17969	-0.484375		44.8	-1.69531	-1.11243
	44.9	-1.34302	-0.455566		44.9	-1.94128	-0.863159
	45	-1.45703	-0.38208		45	-2.25781	-0.656982
	45.1	-1.50708	-0.279785		45.1	-2.62646	-0.529663
	45.2	-1.50171	-0.143066		45.2	-2.94373	-0.384277
	45.3	-1.44385	-0.00464		45.3	-3.26709	-0.281982
	45.4	-1.3501	0.127197		45.4	-3.49207	-0.188965
	45.5	-1.32129	0.254639		45.5	-3.53357	-0.0914307
	45.6	-1.23999	0.341309		45.6	-3.4093	-0.0234375
	45.7	-1.13135	0.38208		45.7	-3.04138	0.166504
	45.8	-1.02441	0.302979		45.8	-2.52893	0.347656
	45.9	-0.955566	0.167236		45.9	-2.07031	0.327393
	46	-0.892334	0.0131836		46	-1.96167	-0.0717773
	46.1	-0.897705	-0.221924		46.1	-2.22729	-0.634399
	46.2	-0.917236	-0.450684		46.2	-2.59375	-1.18115
	46.3	-0.95166	-0.527344		46.3	-2.88672	-1.60852
	46.4	-1.0415	-0.550049		46.4	-3.06091	-1.79297
	46.5	-1.19678	-0.544434		46.5	-3.23901	-1.82104
	46.6	-1.36646	-0.51416		46.6	-3.37878	-1.71399
	46.7	-1.49146	-0.457031		46.7	-3.47571	-1.58203
	46.8	-1.55005	-0.390625		46.8	-3.51404	-1.52026
	46.9	-1.54468	-0.367188		46.9	-3.49377	-1.62805
	47	-1.46729	-0.436035		47	-3.46484	-1.79297
	47.1	-1.30469	-0.624268		47.1	-3.26086	-2.0531
	47.2	-1.03369	-0.896973		47.2	-2.7063	-2.32263
	47.3	-0.673584	-1.16089		47.3	-2.22729	-2.67102
	47.4	-0.265625	-1.22729		47.4	-1.76721	-2.95313
	47.5	0.0302734	-1.25073		47.5	-1.17505	-2.97888
	47.6	0.126465	-1.27026		47.6	-0.835938	-2.88037
	47.7	0.182617	-1.29224		47.7	-0.510864	-2.79529
	47.8	0.215576	-1.28271		47.8	-0.282715	-2.6781
	47.9	0.264648	-1.19702		47.9	-0.105469	-2.48047
	48	0.362305	-1.06494		48	0.0109863	-2.26794
	48.1	0.442871	-0.928955		48.1	0.151611	-2.08044
	48.2	0.457764	-0.78833		48.2	0.230469	-1.81018
	48.3	0.393555	-0.643799		48.3	0.129639	-1.55078
	48.4	0.299316	-0.481934		48.4	0.0211182	-1.28516
	48.5	0.19458	-0.391357		48.5	-0.125	-1.12891
	48.6	-0.0710449	-0.43042		48.6	-0.453125	-1.15857
	48.7	-0.400879	-0.501709		48.7	-0.94458	-1.3313
	48.8	-0.839111	-0.689941		48.8	-1.43896	-1.54443
	48.9	-1.27197	-0.935791		48.9	-2.13367	-1.95154
	49	-1.67432	-1.16577		49	-2.81873	-2.3219
	49.1	-2.08838	-1.37671		49.1	-3.41943	-2.66943
	49.2	-2.44531	-1.62256		49.2	-3.93445	-3.02112
	49.3	-2.6687	-1.80615		49.3	-4.37183	-3.38977
	49.4	-2.84302	-1.93042		49.4	-4.61169	-3.63513
	49.5	-2.97339	-2.03589		49.5	-4.99683	-3.70935
	49.6	-3.0564	-2.09692		49.6	-5.18042	-3.77576
	49.7	-2.94165	-1.98682		49.7	-4.97424	-3.61646
	49.8	-2.63989	-1.77417		49.8	-4.43042	-3.18518
	49.9	-2.19775	-1.4812		49.9	-3.83752	-2.71326
	50	-1.75928	-1.16797		50	-3.2218	-2.22266
	50.1	-1.36646	-0.83374		50.1	-2.59839	-1.67737
	50.2	-1.05493	-0.551758		50.2	-1.98035	-1.12878
	50.3	-0.842285	-0.311768		50.3	-1.53906	-0.634277
	50.4	-0.732178	-0.095459		50.4	-1.42029	-0.256226
	50.5	-0.732178	0.0803223		50.5	-1.43665	0.0672607
	50.6	-0.693115	0.26001		50.6	-1.45227	0.391479
	50.7	-0.599365	0.482666		50.7	-1.44617	0.708618
	50.8	-0.525879	0.733643		50.8	-1.47107	0.897705
	50.9	-0.476807	0.951416		50.9	-1.36243	1.12744
	51	-0.455566	1.09448		51	-1.09521	1.52039
	51.1	-0.471924	1.18115		51.1	-0.842163	1.85242
	51.2	-0.499268	1.28589		51.2	-0.613281	2.06567
	51.3	-0.532959	1.33203		51.3	-0.474243	2.23047
	51.4	-0.54541	1.35547		51.4	-0.582031	2.19922
	51.5	-0.572021	1.21704		51.5	-0.861694	1.98755
	51.6	-0.589111	0.927246		51.6	-1.17188	1.75073
	51.7	-0.635986	0.669434		51.7	-1.39453	1.47742
	51.8	-0.714111	0.403076		51.8	-1.50159	1.07654
	51.9	-0.79541	0.131104		51.9	-1.50623	0.666382
	52	-0.771973	-0.109375		52	-1.49695	0.303101
	52.1	-0.685303	-0.380371		52.1	-1.33276	-0.100708
	52.2	-0.555664	-0.61084		52.2	-0.990601	-0.481323
	52.3	-0.383057	-0.85791		52.3	-0.621826	-0.757813
	52.4	-0.17041	-0.960205		52.4	-0.259277	-0.917847
	52.5	0.0646973	-0.843018		52.5	0.0296631	-0.922729
	52.6	0.206055	-0.739746		52.6	0.340576	-0.696899
	52.7	0.278809	-0.568604		52.7	0.532837	-0.42334
	52.8	0.210938	-0.377197		52.8	0.432861	-0.349976
	52.9	0.132568	-0.1875		52.9	0.253174	-0.164063
	53	0	-0.0022		53	0	0.0625
	53.1	-0.186768	0.078125		53.1	-0.258545	0.128906
	53.2	-0.355469	0		53.2	-0.477295	0
	53.3	-0.479736	-0.0905762		53.3	-0.770996	-0.145264
	53.4	-0.572754	-0.104004		53.4	-1.05469	-0.260864
	53.5	-0.633545	-0.121094		53.5	-1.18274	-0.246094
	53.6	-0.720459	-0.253906		53.6	-1.32349	-0.314087
	53.7	-0.760986	-0.355469		53.7	-1.37024	-0.480469
	53.8	-0.827393	-0.454834		53.8	-1.39758	-0.546021
	53.9	-0.857178	-0.515625		53.9	-1.45935	-0.611694
	54	-0.814209	-0.594482		54	-1.45068	-0.659302
	54.1	-0.820313	-0.681152		54.1	-1.36792	-0.753052
	54.2	-0.854736	-0.763184		54.2	-1.24451	-0.86792
	54.3	-0.84082	-0.823486		54.3	-1.23279	-1.08984
	54.4	-0.763428	-0.832031		54.4	-1.18445	-1.27271
	54.5	-0.729736	-0.856201		54.5	-1.16943	-1.40613
	54.6	-0.882813	-0.955322		54.6	-1.36633	-1.51477
	54.7	-1.05396	-1.03369		54.7	-1.55383	-1.52808
	54.8	-1.13989	-0.996094		54.8	-1.63354	-1.43738
	54.9	-1.27905	-0.921875		54.9	-1.85779	-1.4281
	55	-1.47192	-0.750732		55	-2.17578	-1.28748
	55.1	-1.47656	-0.477295		55.1	-2.1499	-0.804565
	55.2	-1.21411	-0.231934		55.2	-1.7218	-0.271118
	55.3	-1.05396	-0.078125		55.3	-1.54993	-0.069458
	55.4	-0.993896	-0.00317		55.4	-1.42883	-0.0600586
	55.5	-0.862549	0.0234375		55.5	-0.989136	-0.00623
	55.6	-0.632813	-0.0600586		55.6	-0.415649	0.0321045
	55.7	-0.324219	-0.164795		55.7	-0.0460205	-0.0507813
	55.8	-0.11084	-0.255371		55.8	0.0788574	-0.248413
	55.9	-0.0812988	-0.346924		55.9	0.0203857	-0.330444
	56	-0.195313	-0.389648		56	-0.181152	-0.365601
	56.1	-0.34375	-0.328125		56.1	-0.358643	-0.346069
	56.2	-0.59082	-0.225098		56.2	-0.736694	-0.218628
	56.3	-0.841553	-0.0256348		56.3	-1.40466	-0.0710449
	56.4	-1.06665	0.161621		56.4	-1.75464	0.0632324
	56.5	-1.21411	0.171143		56.5	-1.88513	0.191406
	56.6	-1.2688	0.135986		56.6	-1.95544	0.234375
	56.7	-1.34692	0.0852051		56.7	-1.99207	0.0938721
	56.8	-1.33374	-0.00464		56.8	-2.02649	-0.046875
	56.9	-1.25171	-0.0788574		56.9	-2.01257	-0.165649
	57	-1.12134	-0.120361		57	-1.87573	-0.249878
	57.1	-1.01733	-0.168701		57.1	-1.66492	-0.330444
	57.2	-0.932861	-0.235107		57.2	-1.45313	-0.390625
	57.3	-0.860352	-0.309326		57.3	-1.22266	-0.456177
	57.4	-0.719727	-0.340576		57.4	-1.07581	-0.501587
	57.5	-0.634521	-0.354736		57.5	-1.00146	-0.471069
	57.6	-0.66333	-0.356934		57.6	-1.03271	-0.436646
	57.7	-0.734375	-0.354736		57.7	-1.21643	-0.387573
	57.8	-0.89624	-0.396729		57.8	-1.37256	-0.457764
	57.9	-1.10938	-0.497559		57.9	-1.63513	-0.692871
	58	-1.27271	-0.64209		58	-1.97729	-0.974243
	58.1	-1.4541	-0.833496		58.1	-2.30627	-1.26721
	58.2	-1.57739	-1.00146		58.2	-2.64685	-1.61328
	58.3	-1.62817	-1.15552		58.3	-2.87024	-1.96252
	58.4	-1.66187	-1.32886		58.4	-3.04285	-2.28357
	58.5	-1.61499	-1.50928		58.5	-3.12341	-2.63818
	58.6	-1.53296	-1.6936		58.6	-3.03894	-3.01013
	58.7	-1.50244	-1.86548		58.7	-2.79688	-3.31714
	58.8	-1.39868	-1.89624		58.8	-2.57104	-3.42346
	58.9	-1.21265	-1.79614		58.9	-2.29614	-3.30945
	59	-0.988281	-1.64844		59	-2.00317	-3.11877
	59.1	-0.758789	-1.46655		59.1	-1.67419	-2.86633
	59.2	-0.574463	-1.26025		59.2	-1.29688	-2.61023
	59.3	-0.406494	-1.0564		59.3	-0.916382	-2.27649
	59.4	-0.247803	-0.82666		59.4	-0.589722	-1.86084
	59.5	-0.111084	-0.572754		59.5	-0.399902	-1.47888
	59.6	-0.0251465	-0.35791		59.6	-0.326538	-1.11792
	59.7	0.0695801	-0.134277		59.7	-0.294434	-0.749146
	59.8	0.109375	0		59.8	-0.292969	-0.509399
	59.9	-0.03125	-0.0600586		59.9	-0.308594	-0.494507
	60	-0.119629	-0.0852051		60	-0.285156	-0.536743
	60.1	-0.16333	-0.137451		60.1	-0.278931	-0.567261
	60.2	-0.347656	-0.231934		60.2	-0.456299	-0.521851
	60.3	-0.635986	-0.356934		60.3	-0.905396	-0.606201
	60.4	-0.974121	-0.556152		60.4	-1.49365	-0.989014
	60.5	-1.36865	-0.834961		60.5	-2.20398	-1.48669
	60.6	-1.729	-1.14771		60.6	-2.81567	-1.8844
	60.7	-2.06885	-1.49609		60.7	-3.27039	-2.33984
	60.8	-2.41431	-1.8501		60.8	-3.52893	-2.9375
	60.9	-2.58765	-2.26953		60.9	-3.88745	-3.62805
	61	-2.41479	-2.55615		61	-3.95227	-4.1156
	61.1	-2.06323	-2.60376		61.1	-3.20081	-4.12732
	61.2	-1.63599	-2.54224		61.2	-2.43518	-3.95239
	61.3	-1.18506	-2.18188		61.3	-1.93982	-3.48511
	61.4	-0.749512	-1.60083		61.4	-1.4906	-2.8125
	61.5	-0.430664	-1.05078		61.5	-1.01331	-2.10083
	61.6	-0.139893	-0.588867		61.6	-0.504639	-1.41797
	61.7	0.109375	-0.194336		61.7	-0.217163	-0.781982
	61.8	0.282715	0.21167		61.8	-0.188232	-0.199219
	61.9	0.325684	0.707764		61.9	-0.130493	0.328857
	62	0.759277	0.845215		62	0.548462	0.603882
	62.1	1.14355	0.122559		62.1	1.28979	-0.264893
	62.2	0.426514	-0.641357		62.2	0.560181	-1.11328
	62.3	0.14209	-0.341309		62.3	0.0866699	-0.650024
	62.4	0.132568	-0.0915527		62.4	-0.102295	-0.398438
	62.5	0.00928	0.0415039		62.5	-0.217163	-0.252319
	62.6	-0.0393066	0.0515137		62.6	-0.379761	-0.167969
	62.7	-0.126709	-0.104736		62.7	-0.378052	-0.108521
	62.8	-0.175049	-0.171875		62.8	-0.44458	-0.0905762
	62.9	-0.264893	-0.196045		62.9	-0.480469	-0.111694
	63	-0.254639	-0.185791		63	-0.600708	-0.206177
	63.1	-0.917236	-0.155518		63.1	-1.77649	-0.201538
	63.2	-2.5813	0.137451		63.2	-3.71094	-0.046875
	63.3	-3.07886	0.589844		63.3	-2.03357	0.406982
	63.4	-1.84302	0.479736		63.4	-0.355469	-0.298462
	63.5	-1.03687	0.0742188		63.5	-6.67896	-1.37183
	63.6	-0.784668	-0.00562		63.6	-3.67419	1.85229
	63.7	-0.525879	-0.26001		63.7	-2.00708	-0.0843506
	63.8	-0.103271	-0.688232		63.8	-0.728882	-0.581177
	63.9	-1.63135	-0.938965		63.9	-0.0101318	-1.04456
	64	-2.375	0.249268		64	1.06323	-0.782837
	64.1	-1.71655	0.341309		64.1	1.7218	-0.889038
	64.2	-1.35718	-0.126465		64.2	2.01331	-0.948364
	64.3	-1.33447	-0.349854		64.3	2.53516	-1.1344
	64.4	-0.898438	-0.198242		64.4	3.13049	-1.04297
	64.5	-1.15015	-0.22583		64.5	3.75391	-1.07813
	64.6	-1.11426	0.220215		64.6	4.25012	-1.34363
	64.7	-1.29688	0.35083		64.7	4.58911	-1.4281
	64.8	-0.974365	0.647705		64.8	4.9812	-1.46411
	64.9	-1.16724	0.936768		64.9	5.34143	-1.53748
	65	-1.37036	1.17822		65	5.71802	-1.52502
	65.1	-1.44629	1.30396		65.1	6.11169	-1.54614
	65.2	-1.4563	1.5625		65.2	6.51331	-1.5155
	65.3	-1.46655	1.75391		65.3	6.875	-1.47498
	65.4	-1.44458	2.01563		65.4	7.14917	-1.57422
	65.5	-1.47827	2.21875		65.5	7.37976	-1.64294
	65.6	-1.45166	2.50098		65.6	7.58899	-1.77344
	65.7	-1.42651	2.76245		65.7	7.84998	-1.86401
	65.8	-1.4126	3.00684		65.8	8.14612	-1.94141
	65.9	-1.39307	3.19067		65.9	8.42273	-2.00928
	66	-1.45459	3.39941		66	8.68518	-2.11633
	66.1	-1.43994	3.6875		66.1	8.96729	-2.17883
	66.2	-1.42505	3.91797		66.2	9.28589	-2.24451
	66.3	-1.479	4.06152		66.3	9.59692	-2.32263
	66.4	-1.43823	4.29395		66.4	9.95386	-2.38989
	66.5	-1.40552	4.48828		66.5	10.3079	-2.43274
	66.6	-1.39233	4.72656		66.6	10.6351	-2.46948
	66.7	-1.44775	4.92261		66.7	10.9343	-2.49536
	66.8	-1.43994	5.17969		66.8	11.2485	-2.50146
	66.9	-1.44385	5.40161		66.9	11.511	-2.51013
	67	-1.4353	5.62183		67	11.7585	-2.51794
	67.1	-1.42358	5.87402		67.1	12.0133	-2.49841
	67.2	-1.44775	6.07813		67.2	12.2681	-2.51318
	67.3	-1.4751	6.27417		67.3	12.5376	-2.47498
	67.4	-1.49854	6.46094		67.4	12.7898	-2.49927
	67.5	-1.50952	6.67505		67.5	12.9883	-2.55774
	67.6	-1.55493	6.88281		67.6	13.1664	-2.6156
	67.7	-1.53296	7.08594		67.7	13.3914	-2.64294
	67.8	-1.53369	7.25391		67.8	13.561	-2.68896
	67.9	-1.57666	7.36719		67.9	13.725	-2.72974
	68	-1.56494	7.56714		68	13.9265	-2.73596
	68.1	-1.56177	7.73755		68.1	14.1055	-2.77344
	68.2	-1.56885	7.91016		68.2	14.2985	-2.82263
	68.3	-1.57983	8.08667		68.3	14.5032	-2.8335
	68.4	-1.59692	8.29907		68.4	14.7234	-2.82654
	68.5	-1.60083	8.5		68.5	14.9469	-2.84143
	68.6	-1.60718	8.69458		68.6	15.1383	-2.85852
	68.7	-1.60083	8.84766		68.7	15.3649	-2.86865
	68.8	-1.60327	9.0625		68.8	15.5765	-2.88989
	68.9	-1.59937	9.23828		68.9	15.8368	-2.89368
	69	-1.56982	9.47803		69	16.0688	-2.89685
	69.1	-1.56348	9.68677		69.1	16.2797	-2.92664
	69.2	-1.57739	9.85474		69.2	16.4812	-2.93591
	69.3	-1.61572	10.0164		69.3	16.7101	-2.89685
	69.4	-1.62036	10.2063		69.4	16.918	-2.88977
	69.5	-1.6001	10.3938		69.5	17.1156	-2.88904
	69.6	-1.61963	10.5703		69.6	17.2898	-2.91638
	69.7	-1.6189	10.7358		69.7	17.5023	-2.91248
	69.8	-1.63989	10.925		69.8	17.6962	-2.94373
	69.9	-1.67114	11.0852		69.9	17.8477	-2.94446
	70	-1.70093	11.2664		70	18.0195	-2.93823
	70.1	-1.71021	11.4126		70.1	18.1993	-2.93738
	70.2	-1.72437	11.5601		70.2	18.3484	-2.94763
	70.3	-1.72046	11.7844		70.3	18.5289	-2.95862
	70.4	-1.71729	11.9844		70.4	18.682	-2.97961
	70.5	-1.71338	12.1765		70.5	18.8297	-2.97034
	70.6	-1.72583	12.3782		70.6	18.9735	-3.00696
	70.7	-1.75171	12.575		70.7	19.157	-3.01794
	70.8	-1.74463	12.804		70.8	19.339	-3.0094
	70.9	-1.74146	13.0046		70.9	19.5055	-3.04224
	71	-1.7251	13.2063		71	19.6649	-3.04138
	71.1	-1.74463	13.3665		71.1	19.8024	-3.07263
	71.2	-1.74854	13.5398		71.2	19.9938	-3.08118
	71.3	-1.74854	13.7532		71.3	20.1571	-3.08826
	71.4	-1.75952	13.918		71.4	20.3141	-3.11487
	71.5	-1.77271	14.0796		71.5	20.4711	-3.10852
	71.6	-1.81494	14.2422		71.6	20.6118	-3.13745
	71.7	-1.80713	14.4282		71.7	20.7548	-3.15222
	71.8	-1.82349	14.6023		71.8	20.8805	-3.20068
	71.9	-1.81421	14.7844		71.9	21.0321	-3.21008
	72	-1.80249	14.9585		72	21.1625	-3.26099
	72.1	-1.8313	15.1313		72.1	21.3164	-3.27576
	72.2	-1.84155	15.3054		72.2	21.4594	-3.29919
	72.3	-1.81885	15.4836		72.3	21.6344	-3.3219
	72.4	-1.81494	15.6648		72.4	21.7828	-3.36255
	72.5	-1.81885	15.8281		72.5	21.9274	-3.37732
	72.6	-1.81494	16.0071		72.6	22.079	-3.40149
	72.7	-1.8313	16.1829		72.7	22.2289	-3.41638
	72.8	-1.83838	16.3523		72.8	22.3766	-3.43591
	72.9	-1.83374	16.511		72.9	22.4985	-3.45776
	73	-1.82983	16.6804		73	22.6539	-3.44446
	73.1	-1.83911	16.8594		73.1	22.7946	-3.45081
	73.2	-1.81494	17.0313		73.2	22.9359	-3.46716
	73.3	-1.83838	17.1946		73.3	23.1071	-3.45935
	73.4	-1.84619	17.364		73.4	23.2423	-3.4812
	73.5	-1.86108	17.5266		73.5	23.4203	-3.50159
	73.6	-1.87036	17.6843		73.6	23.5446	-3.5094
	73.7	-1.88989	17.8579		73.7	23.6735	-3.51868
	73.8	-1.90723	18.0366		73.8	23.8109	-3.52576
	73.9	-1.90942	18.2063		73.9	23.9187	-3.55701
	74	-1.90942	18.3938		74	24.0836	-3.54919
	74.1	-1.92358	18.5593		74.1	24.2555	-3.54919
	74.2	-1.94067	18.7109		74.2	24.4204	-3.54053
	74.3	-1.95947	18.8625		74.3	24.5673	-3.54211
	74.4	-1.96265	19.0125		74.4	24.7047	-3.53357
	74.5	-1.96802	19.168		74.5	24.8336	-3.54993
	74.6	-1.9939	19.3477		74.6	24.9664	-3.55237
	74.7	-1.99927	19.5		74.7	25.1	-3.56482
	74.8	-1.98682	19.668		74.8	25.2391	-3.60071
	74.9	-1.98682	19.8235		74.9	25.3766	-3.61096
	75	-1.98682	19.9812		75	25.5055	-3.62341
	75.1	-1.99854	20.1289		75.1	25.6493	-3.64758
	75.2	-1.98999	20.2976		75.2	25.7679	-3.66638
	75.3	-1.98755	20.468		75.3	25.8961	-3.67419
	75.4	-1.99463	20.6328		75.4	26.0055	-3.68201
	75.5	-2.01343	20.7813		75.5	26.1219	-3.69373
	75.6	-2.00244	20.9563		75.6	26.2438	-3.71008
	75.7	-2.00708	21.114		75.7	26.3617	-3.7157
	75.8	-2	21.2961		75.8	26.465	-3.7312
	75.9	-1.99707	21.4656		75.9	26.5492	-3.74695
	76	-1.98682	21.636		76	26.6891	-3.75232
	76.1	-1.98218	21.7891		76.1	26.7985	-3.76868
	76.2	-1.98047	21.9563		76.2	26.8868	-3.7843
	76.3	-1.99854	22.1125		76.3	26.9835	-3.77893
	76.4	-1.9939	22.2749		76.4	27.0875	-3.77576
	76.5	-1.97974	22.4641		76.5	27.1923	-3.78357
	76.6	-1.979	22.6289		76.6	27.3141	-3.78821
	76.7	-1.97437	22.7852		76.7	27.4366	-3.80237
	76.8	-1.94385	22.9773		76.8	27.5555	-3.79529
	76.9	-1.94385	23.1406		76.9	27.6415	-3.80774
	77	-1.94385	23.293		77	27.7523	-3.81018
	77.1	-1.93604	23.4485		77.1	27.8524	-3.81946
	77.2	-1.92432	23.5969		77.2	27.9586	-3.81946
	77.3	-1.92896	23.7429		77.3	28.0641	-3.83679
	77.4	-1.94067	23.9055		77.4	28.1852	-3.85547
	77.5	-1.94775	24.0703		77.5	28.3212	-3.85779
	77.6	-1.94312	24.2188		77.6	28.4437	-3.8656
	77.7	-1.92432	24.386		77.7	28.5516	-3.86096
	77.8	-1.94067	24.5352		77.8	28.6656	-3.87488
	77.9	-1.94629	24.6741		77.9	28.7633	-3.90393
	78	-1.94067	24.8142		78	28.8859	-3.91174
	78.1	-1.93604	24.9766		78.1	28.993	-3.9093
	78.2	-1.92822	25.168		78.2	29.0985	-3.94763
	78.3	-1.91968	25.3406		78.3	29.2211	-3.95227
	78.4	-1.91333	25.5032		78.4	29.3141	-3.9657
	78.5	-1.89697	25.6726		78.5	29.411	-3.96008
	78.6	-1.92041	25.7844		78.6	29.5055	-3.95544
	78.7	-1.91504	25.9929		78.7	29.6	-3.97498
	78.8	-1.90942	26.1907		78.8	29.6954	-3.97498
	78.9	-1.9165	26.2788		78.9	29.7843	-3.99451
	79	-1.9165	26.425		79	29.889	-3.99695
	79.1	-1.9165	26.5586		79.1	30.0157	-3.98743
	79.2	-1.92114	26.7305		79.2	30.1149	-3.99915
	79.3	-1.9165	26.8711		79.3	30.1945	-4.02576
	79.4	-1.92041	27.0305		79.4	30.2853	-4.02966
	79.5	-1.91504	27.2007		79.5	30.4039	-4.0304
	79.6	-1.91333	27.386		79.6	30.5219	-4.05237
	79.7	-1.90161	27.5313		79.7	30.6149	-4.08118
	79.8	-1.91187	27.6633		79.8	30.7211	-4.09143
	79.9	-1.93604	27.8054		79.9	30.8165	-4.0929
	80	-1.92432	27.9758		80	30.9203	-4.08679
	80.1	-1.94458	28.1023		80.1	31.0367	-4.08899
	80.2	-1.93457	28.2649		80.2	31.1298	-4.09607
	80.3	-1.94995	28.3984		80.3	31.2242	-4.13049
	80.4	-1.95801	28.5437		80.4	31.3187	-4.15466
	80.5	-1.96021	28.6946		80.5	31.4423	-4.1593
	80.6	-1.97363	28.825		80.6	31.5375	-4.17346
	80.7	-1.96167	28.9688		80.7	31.6376	-4.16638
	80.8	-1.97437	29.1001		80.8	31.7484	-4.18591
	80.9	-1.98291	29.2429		80.9	31.8578	-4.20081
	81	-1.97974	29.3789		81	31.9852	-4.19373
	81.1	-1.97437	29.5156		81.1	32.0758	-4.21008
	81.2	-1.99927	29.6633		81.2	32.1688	-4.21716
	81.3	-2.00171	29.7983		81.3	32.2797	-4.20862
	81.4	-1.98682	29.9563		81.4	32.3844	-4.20544
	81.5	-1.98682	30.1094		81.5	32.4828	-4.21326
	81.6	-1.98364	30.2727		81.6	32.5953	-4.22961
	81.7	-1.979	30.418		81.7	32.6844	-4.24451
	81.8	-1.97827	30.5703		81.8	32.7946	-4.23352
	81.9	-1.97974	30.7234		81.9	32.8883	-4.24841
	82	-1.99463	30.8579		82	32.9828	-4.2594
	82.1	-1.99854	30.9976		82.1	33.0563	-4.27576
	82.2	-1.98682	31.1829		82.2	33.1454	-4.28357
	82.3	-1.979	31.325		82.3	33.2384	-4.29211
	82.4	-1.97974	31.5		82.4	33.3109	-4.29065
	82.5	-1.98535	31.6406		82.5	33.3922	-4.30701
	82.6	-1.98438	31.7844		82.6	33.4938	-4.30701
	82.7	-2.00171	31.9133		82.7	33.5563	-4.32336
	82.8	-2.00635	32.0437		82.8	33.6344	-4.32654
	82.9	-2.00171	32.2007		82.9	33.7321	-4.33362
	83	-2.01563	32.3469		83	33.8016	-4.35071
	83.1	-2.01807	32.4875		83.1	33.861	-4.34143
	83.2	-2.0166	32.6289		83.2	33.9515	-4.33752
	83.3	-2.01099	32.7461		83.3	34.0321	-4.35535
	83.4	-1.99927	32.9055		83.4	34.1149	-4.36096
	83.5	-2.00171	33.0288		83.5	34.2001	-4.37805
	83.6	-2.01099	33.1782		83.6	34.3109	-4.38831
	83.7	-1.99707	33.321		83.7	34.3922	-4.40466
	83.8	-1.99609	33.4673		83.8	34.5101	-4.4093
	83.9	-2.00952	33.6069		83.9	34.6024	-4.43274
	84	-2.00635	33.7546		84	34.6969	-4.44763
	84.1	-2.00635	33.9055		84.1	34.7946	-4.45081
	84.2	-2.00244	34.0593		84.2	34.9156	-4.46326
	84.3	-2.01807	34.1782		84.3	35.0219	-4.47815
	84.4	-2.00635	34.3445		84.4	35.1071	-4.47961
	84.5	-1.99854	34.4836		84.5	35.193	-4.49841
	84.6	-1.98682	34.6531		84.6	35.2867	-4.49451
	84.7	-1.99146	34.7961		84.7	35.3719	-4.49915
	84.8	-1.9939	34.9141		84.8	35.432	-4.52576
	84.9	-1.98218	35.0632		84.9	35.5048	-4.51404
	85	-1.97656	35.2063		85	35.5773	-4.52112
	85.1	-1.98999	35.3398		85.1	35.6454	-4.54285
	85.2	-1.98999	35.4656		85.2	35.7164	-4.56409
	85.3	-1.98828	35.5884		85.3	35.8063	-4.54846
	85.4	-1.98682	35.7305		85.4	35.8649	-4.56482
	85.5	-1.98999	35.8445		85.5	35.9437	-4.56482
	85.6	-1.99854	35.9766		85.6	36.0197	-4.55774
	85.7	-2.00635	36.0852		85.7	36.0953	-4.57654
	85.8	-2.00635	36.2188		85.8	36.1852	-4.57654
	85.9	-2.01343	36.3569		85.9	36.275	-4.58435
	86	-1.99609	36.5103		86	36.3766	-4.57654
	86.1	-2.00952	36.6289		86.1	36.4547	-4.59607
	86.2	-2.02271	36.7625		86.2	36.5367	-4.6156
	86.3	-2.0166	36.9265		86.3	36.6266	-4.60852
	86.4	-2.02271	37.1001		86.4	36.6962	-4.62732
	86.5	-2.01416	37.2468		86.5	36.8038	-4.63049
	86.6	-2.02588	37.3665		86.6	36.9032	-4.64294
	86.7	-2.01807	37.5125		86.7	37.0101	-4.63513
	86.8	-2.02905	37.6672		86.8	37.0875	-4.64758
	86.9	-2.03516	37.8235		86.9	37.161	-4.66638
	87	-2.0376	37.9421		87	37.2555	-4.66638
	87.1	-2.02124	38.093		87.1	37.3485	-4.66321
	87.2	-2.03369	38.228		87.2	37.4398	-4.6571
	87.3	-2.03052	38.3501		87.3	37.5297	-4.65149
	87.4	-2.02515	38.4695		87.4	37.6337	-4.64685
	87.5	-2.02588	38.5703		87.5	37.7125	-4.64368
	87.6	-2.01343	38.696		87.6	37.8024	-4.64221
	87.7	-2.0188	38.8079		87.7	37.8922	-4.65857
	87.8	-2.01807	38.9297		87.8	37.9742	-4.66638
	87.9	-2.01099	39.0461		87.9	38.0751	-4.68274
	88	-2.02124	39.1765		88	38.182	-4.69763
	88.1	-2.00635	39.2876		88.1	38.2587	-4.69763
	88.2	-2.01416	39.396		88.2	38.3531	-4.71643
	88.3	-2.01807	39.5391		88.3	38.4398	-4.69763
	88.4	-2.01099	39.6672		88.4	38.5204	-4.70935
	88.5	-2.02588	39.7813		88.5	38.6031	-4.70154
	88.6	-2.0376	39.9343		88.6	38.6671	-4.69617
	88.7	-2.04858	40.0579		88.7	38.743	-4.69519
	88.8	-2.04541	40.1843		88.8	38.8187	-4.70154
	88.9	-2.04297	40.3306		88.9	38.9078	-4.69299
	89	-2.03613	40.4929		89	38.9469	-4.69763
	89.1	-2.03052	40.636		89.1	39.0275	-4.68274
	89.2	-2.04858	40.7578		89.2	39.1117	-4.68445
	89.3	-2.03369	40.9063		89.3	39.204	-4.68347
	89.4	-2.02734	41.0383		89.4	39.3077	-4.68909
	89.5	-2.04224	41.168		89.5	39.3837	-4.70544
	89.6	-2.04004	41.3062		89.6	39.4781	-4.71399
	89.7	-2.02588	41.4414		89.7	39.5712	-4.70471
	89.8	-2.02588	41.554		89.8	39.6617	-4.70471
	89.9	-2.0376	41.6563		89.9	39.7328	-4.70544
	90	-2.03052	41.782		90	39.8109	-4.71326
	90.1	-2.03296	41.8953		90.1	39.9078	-4.70544
	90.2	-2.02905	42.0149		90.2	39.9962	-4.69836
	90.3	-2.0188	42.1211		90.3	40.0641	-4.70081
	90.4	-2.02124	42.2273		90.4	40.139	-4.69055
	90.5	-2.0188	42.3501		90.5	40.2001	-4.69055
	90.6	-2.03442	42.4648		90.6	40.2555	-4.69299
	90.7	-2.04077	42.5913		90.7	40.3234	-4.70935
	90.8	-2.0564	42.679		90.8	40.4227	-4.69763
	90.9	-2.06494	42.8086		90.9	40.4977	-4.70081
	91	-2.05005	42.9446		91	40.5758	-4.71326
	91.1	-2.05322	43.0476		91.1	40.6656	-4.71008
	91.2	-2.0603	43.1602		91.2	40.7523	-4.7157
	91.3	-2.06104	43.3008		91.3	40.8329	-4.71472
	91.4	-2.06494	43.4368		91.4	40.8993	-4.73669
	91.5	-2.06494	43.575		91.5	40.9984	-4.73987
	91.6	-2.06104	43.6985		91.6	41.1024	-4.73743
	91.7	-2.05859	43.843		91.7	41.1625	-4.74915
	91.8	-2.05713	43.9734		91.8	41.236	-4.7594
	91.9	-2.0603	44.1125		91.9	41.2946	-4.79211
	92	-2.0603	44.2546		92	41.3798	-4.79456
	92.1	-2.05005	44.4016		92.1	41.4352	-4.79529
	92.2	-2.05322	44.554		92.2	41.5016	-4.81091
	92.3	-2.05713	44.6953		92.3	41.5883	-4.80237
	92.4	-2.06177	44.8125		92.4	41.6344	-4.81165
	92.5	-2.0603	44.95		92.5	41.6766	-4.80701
	92.6	-2.04541	45.0898		92.6	41.7367	-4.81873
	92.7	-2.06641	45.2219		92.7	41.8102	-4.81409
	92.8	-2.07666	45.3445		92.8	41.9087	-4.82727
	92.9	-2.08374	45.457		92.9	41.9711	-4.83435
	93	-2.07349	45.5977		93	42.0516	-4.83435
	93.1	-2.07202	45.7234		93.1	42.1461	-4.83435
	93.2	-2.06885	45.8477		93.2	42.236	-4.84924
	93.3	-2.05713	45.9805		93.3	42.3063	-4.85388
	93.4	-2.06885	46.093		93.4	42.361	-4.8656
	93.5	-2.06885	46.2188		93.5	42.464	-4.8656
	93.6	-2.05713	46.364		93.6	42.5704	-4.86633
	93.7	-2.07666	46.4727		93.7	42.6344	-4.87024
	93.8	-2.06958	46.6047		93.8	42.7001	-4.87732
	93.9	-2.07129	46.7312		93.9	42.7601	-4.88049
	94	-2.05005	46.8813		94	42.8258	-4.88513
	94.1	-2.04785	47.0007		94.1	42.8812	-4.88513
	94.2	-2.04541	47.1172		94.2	42.9469	-4.89294
	94.3	-2.02734	47.2461		94.3	43.0009	-4.92102
	94.4	-2.02124	47.3711		94.4	43.0563	-4.9281
	94.5	-2.03442	47.4836		94.5	43.1188	-4.94055
	94.6	-2.01807	47.6172		94.6	43.1625	-4.94617
	94.7	-2.02197	47.7148		94.7	43.2313	-4.94836
	94.8	-2.01807	47.8359		94.8	43.2867	-4.95862
	94.9	-2.0166	47.978		94.9	43.3422	-4.97961
	95	-2.00708	48.1047		95	43.4274	-4.99451
	95.1	-2.01807	48.207		95.1	43.5048	-4.99768
	95.2	-2.01416	48.3516		95.2	43.5985	-5.0155
	95.3	-2.01416	48.4805		95.3	43.6898	-5.02429
	95.4	-2.01416	48.6257		95.4	43.7524	-5.01868
	95.5	-2.01807	48.7422		95.5	43.8297	-5.02893
	95.6	-2.00952	48.8665		95.6	43.9032	-5.03821
	95.7	-2.02344	49.0032		95.7	43.9594	-5.04529
	95.8	-2.04077	49.1335		95.8	44.0548	-5.04529
	95.9	-2.02124	49.2695		95.9	44.1241	-5.04846
	96	-2.02344	49.3938		96	44.1969	-5.05701
	96.1	-2.03296	49.511		96.1	44.2626	-5.05847
	96.2	-2.01416	49.6367		96.2	44.3258	-5.06409
	96.3	-2.0188	49.7461		96.3	44.3844	-5.07654
	96.4	-2.02124	49.8867		96.4	44.4562	-5.0719
	96.5	-2.01416	50.0078		96.5	44.5321	-5.06946
	96.6	-2.01807	50.1414		96.6	44.5939	-5.08508
	96.7	-2.00635	50.2656		96.7	44.6586	-5.08826
	96.8	-2.00635	50.3867		96.8	44.7289	-5.10632
	96.9	-2.00635	50.5078		96.9	44.8212	-5.10535
	97	-1.99927	50.6406		97	44.8937	-5.11096
	97.1	-2.01025	50.7578		97.1	44.9618	-5.12732
	97.2	-1.99854	50.8867		97.2	45.0399	-5.13513
	97.3	-2.00635	51.0195		97.3	45.0868	-5.15613
	97.4	-1.98999	51.1633		97.4	45.1898	-5.1571
	97.5	-1.99146	51.2734		97.5	45.2601	-5.15466
	97.6	-1.99854	51.4063		97.6	45.3226	-5.15466
	97.7	-1.98999	51.532		97.7	45.4032	-5.15784
	97.8	-1.98218	51.6531		97.8	45.4618	-5.15222
	97.9	-1.97119	51.7813		97.9	45.5172	-5.16956
	98	-1.97119	51.9102		98	45.5492	-5.17102
	98.1	-1.96802	52.0461		98.1	45.6039	-5.16174
	98.2	-1.97192	52.1484		98.2	45.6923	-5.16638
	98.3	-1.96729	52.2695		98.3	45.7345	-5.16321
	98.4	-1.95483	52.3821		98.4	45.7891	-5.16492
	98.5	-1.94775	52.5156		98.5	45.8478	-5.1593
	98.6	-1.94775	52.6304		98.6	45.9054	-5.15466
	98.7	-1.94775	52.75		98.7	45.9735	-5.16638
	98.8	-1.94067	52.8743		98.8	46.0328	-5.15857
	98.9	-1.92822	53.0149		98.9	46.1031	-5.16638
	99	-1.94312	53.125		99	46.1898	-5.17029
	99.1	-1.93604	53.2344		99.1	46.2626	-5.17102
	99.2	-1.93604	53.3477		99.2	46.3375	-5.17664
	99.3	-1.93604	53.4688		99.3	46.3812	-5.17883
	99.4	-1.95093	53.5828		99.4	46.4735	-5.17883
	99.5	-1.94385	53.7188		99.5	46.5399	-5.19299
	99.6	-1.94849	53.8235		99.6	46.6117	-5.19763
	99.7	-1.94775	53.9343		99.7	46.6656	-5.19299
	99.8	-1.96021	54.0344		99.8	46.7438	-5.18274
	99.9	-1.97046	54.1453		99.9	46.7992	-5.18518
	100	-1.9751	54.2578		100	46.8634	-5.17493
	100.1	-1.96338	54.3711		100.1	46.9086	-5.1781
	100.2	-1.96021	54.4907		100.2	46.9938	-5.18201
	100.3	-1.96729	54.5859		100.3	47.0477	-5.16711
	100.4	-1.96655	54.696		100.4	47.1124	-5.16101
	100.5	-1.9751	54.7969		100.5	47.1681	-5.15613
	100.6	-1.96338	54.918		100.6	47.2047	-5.17346
	100.7	-1.96338	55.0391		100.7	47.2484	-5.16638
	100.8	-1.96729	55.1484		100.8	47.3031	-5.17664
	100.9	-1.9751	55.2578		100.9	47.3556	-5.17566
	101	-1.96021	55.3789		101	47.4008	-5.18445
	101.1	-1.96265	55.5078		101.1	47.4305	-5.17883
	101.2	-1.95557	55.6367		101.2	47.4984	-5.18591
	101.3	-1.96338	55.7625		101.3	47.5634	-5.19055
	101.4	-1.9563	55.8977		101.4	47.6312	-5.20081
	101.5	-1.95557	56.0313		101.5	47.7047	-5.20544
	101.6	-1.97192	56.1367		101.6	47.7899	-5.20227
	101.7	-1.96729	56.2695		101.7	47.8663	-5.19617
	101.8	-1.95947	56.3899		101.8	47.9501	-5.19519
	101.9	-1.95874	56.5164		101.9	48.036	-5.20935
	102	-1.9751	56.6172		102	48.1078	-5.20789
	102.1	-1.96729	56.7578		102.1	48.1852	-5.20691
	102.2	-1.95557	56.8789		102.2	48.236	-5.20935
	102.3	-1.96021	57.0125		102.3	48.2946	-5.21716
	102.4	-1.95947	57.1406		102.4	48.3453	-5.21252
	102.5	-1.95093	57.2539		102.5	48.4039	-5.21716
	102.6	-1.94385	57.3633		102.6	48.4774	-5.21399
	102.7	-1.94849	57.4609		102.7	48.5219	-5.22034
	102.8	-1.96021	57.5774		102.8	48.5758	-5.22034
	102.9	-1.95483	57.6907		102.9	48.6344	-5.21472
	103	-1.93604	57.8164		103	48.682	-5.22742
	103.1	-1.92822	57.9258		103.1	48.7313	-5.22644
	103.2	-1.92822	58.0125		103.2	48.7946	-5.23206
	103.3	-1.92822	58.1055		103.3	48.8734	-5.22498
	103.4	-1.90869	58.2297		103.4	48.9259	-5.23669
	103.5	-1.90796	58.3328		103.5	49.0101	-5.23206
	103.6	-1.90942	58.4446		103.6	49.0563	-5.22107
	103.7	-1.92114	58.5632		103.7	49.1024	-5.22253
	103.8	-1.9165	58.6797		103.8	49.1703	-5.23206
	103.9	-1.92041	58.7891		103.9	49.2242	-5.21252
	104	-1.92358	58.8953		104	49.2867	-5.21863
	104.1	-1.9165	58.9805		104.1	49.3258	-5.22742
	104.2	-1.93213	59.1118		104.2	49.3876	-5.22498
	104.3	-1.93604	59.2429		104.3	49.4562	-5.22498
	104.4	-1.92432	59.3594		104.4	49.5009	-5.23669
	104.5	-1.92896	59.4688		104.5	49.5687	-5.23669
	104.6	-1.9165	59.5781		104.6	49.6383	-5.23669
	104.7	-1.90479	59.6797		104.7	49.704	-5.25305
	104.8	-1.90869	59.7773		104.8	49.7391	-5.25305
	104.9	-1.88525	59.9102		104.9	49.7992	-5.25867
	105	-1.89697	60.0032		105	49.8812	-5.23987
	105.1	-1.88062	60.1453		105.1	49.954	-5.24133
	105.2	-1.88525	60.2695		105.2	50.0101	-5.23669
	105.3	-1.87354	60.3711		105.3	50.0861	-5.24841
	105.4	-1.8728	60.4734		105.4	50.1671	-5.24451
	105.5	-1.85547	60.5852		105.5	50.2281	-5.24451
	105.6	-1.85791	60.6992		105.6	50.2657	-5.24597
	105.7	-1.85327	60.8203		105.7	50.307	-5.25867
	105.8	-1.84302	60.9407		105.8	50.3524	-5.25623
	105.9	-1.82983	61.0437		105.9	50.3812	-5.25623
	106	-1.84229	61.1406		106	50.4437	-5.26721
	106.1	-1.83447	61.2578		106.1	50.4703	-5.28821
	106.2	-1.82666	61.3625		106.2	50.5157	-5.29529
	106.3	-1.82666	61.4688		106.3	50.5367	-5.30774
	106.4	-1.82983	61.5945		106.4	50.5836	-5.31006
	106.5	-1.82422	61.675		106.5	50.6359	-5.30701
	106.6	-1.82666	61.7891		106.6	50.6805	-5.30701
	106.7	-1.83057	61.8867		106.7	50.7477	-5.30701
	106.8	-1.81885	62.0032		106.8	50.7946	-5.30701
	106.9	-1.8103	62.1335		106.9	50.8453	-5.31482
	107	-1.80005	62.2383		107	50.911	-5.31946
	107.1	-1.78296	62.3281		107.1	50.9673	-5.31873
	107.2	-1.78052	62.4329		107.2	51.0446	-5.33362
	107.3	-1.77588	62.5469		107.3	51.0836	-5.33582
	107.4	-1.77588	62.6484		107.4	51.1344	-5.33679
	107.5	-1.77588	62.7429		107.5	51.1852	-5.33435
	107.6	-1.76807	62.864		107.6	51.2509	-5.33118
	107.7	-1.76807	62.9875		107.7	51.2844	-5.34924
	107.8	-1.75635	63.0852		107.8	51.3243	-5.35535
	107.9	-1.75171	63.1953		107.9	51.3773	-5.36804
	108	-1.74463	63.3054		108	51.4305	-5.37024
	108.1	-1.72974	63.418		108.1	51.4867	-5.38196
	108.2	-1.73682	63.5391		108.2	51.5438	-5.38049
	108.3	-1.73682	63.6243		108.3	51.5726	-5.38977
	108.4	-1.73682	63.7266		108.4	51.6298	-5.40076
	108.5	-1.74072	63.8132		108.5	51.6827	-5.39929
	108.6	-1.74072	63.9375		108.6	51.7626	-5.39758
	108.7	-1.74072	64.0469		108.7	51.8258	-5.40466
	108.8	-1.74536	64.1516		108.8	51.8759	-5.39685
	108.9	-1.73608	64.2578		108.9	51.9547	-5.39685
	109	-1.73218	64.364		109	52.007	-5.40784
	109.1	-1.73755	64.4563		109.1	52.0516	-5.42566
	109.2	-1.73682	64.5781		109.2	52.0985	-5.4281
	109.3	-1.729	64.6953		109.3	52.171	-5.43127
	109.4	-1.729	64.8313		109.4	52.254	-5.43274
	109.5	-1.73682	64.9194		109.5	52.3156	-5.42664
	109.6	-1.72974	65.0149		109.6	52.3961	-5.42566
	109.7	-1.73535	65.1289		109.7	52.4586	-5.4281
	109.8	-1.7251	65.2429		109.8	52.5236	-5.4281
	109.9	-1.7251	65.3547		109.9	52.5804	-5.42346
	110	-1.72974	65.4883		110	52.6149	-5.41321
	110.1	-1.7251	65.5977		110.1	52.6852	-5.41565
	110.2	-1.72192	65.7039		110.2	52.7242	-5.40857
	110.3	-1.729	65.8071		110.3	52.8187	-5.40466
	110.4	-1.729	65.9258		110.4	52.8719	-5.41321
	110.5	-1.73218	66.0405		110.5	52.9398	-5.4071
	110.6	-1.72046	66.1602		110.6	53.0094	-5.4093
	110.7	-1.71338	66.2813		110.7	53.0712	-5.39221
	110.8	-1.71021	66.3813		110.8	53.1195	-5.40466
	110.9	-1.71729	66.4897		110.9	53.1884	-5.39685
	111	-1.71729	66.6094		111	53.2555	-5.39368
	111.1	-1.71729	66.7141		111.1	53.2946	-5.37268
	111.2	-1.71729	66.8328		111.2	53.3531	-5.37415
	111.3	-1.72192	66.9492		111.3	53.4171	-5.35632
	111.4	-1.72437	67.0422		111.4	53.4767	-5.37024
	111.5	-1.7251	67.1335		111.5	53.546	-5.36951
	111.6	-1.73218	67.2351		111.6	53.5829	-5.37256
	111.7	-1.72974	67.3501		111.7	53.6368	-5.36707
	111.8	-1.73682	67.457		111.8	53.6749	-5.37268
	111.9	-1.72192	67.5632		111.9	53.7462	-5.37024
	112	-1.72046	67.6797		112	53.8038	-5.37268
	112.1	-1.71265	67.782		112.1	53.8571	-5.37732
	112.2	-1.71802	67.9055		112.2	53.911	-5.38196
	112.3	-1.71729	67.9883		112.3	53.9579	-5.38904
	112.4	-1.71729	68.1204		112.4	54.0226	-5.3844
	112.5	-1.72192	68.2344		112.5	54.0673	-5.40149
	112.6	-1.729	68.3477		112.6	54.1344	-5.40002
	112.7	-1.71729	68.4585		112.7	54.1978	-5.39685
	112.8	-1.70947	68.5703		112.8	54.2438	-5.40857
	112.9	-1.71411	68.6704		112.9	54.2899	-5.41248
	113	-1.72119	68.7852		113	54.3383	-5.43274
	113.1	-1.71973	68.8835		113.1	54.3844	-5.42029
	113.2	-1.71802	68.9922		113.2	54.4384	-5.42346
	113.3	-1.7251	69.093		113.3	54.4664	-5.42419
	113.4	-1.73682	69.207		113.4	54.5133	-5.43591
	113.5	-1.72754	69.2983		113.5	54.5758	-5.43591
	113.6	-1.71338	69.4219		113.6	54.6266	-5.44836
	113.7	-1.7063	69.5415		113.7	54.682	-5.44617
	113.8	-1.71338	69.6531		113.8	54.7196	-5.46008
	113.9	-1.72192	69.7383		113.9	54.7648	-5.47498
	114	-1.71729	69.8594		114	54.8478	-5.4679
	114.1	-1.71729	69.957		114.1	54.8844	-5.48669
	114.2	-1.70557	70.1008		114.2	54.943	-5.48206
	114.3	-1.71021	70.2102		114.3	54.9938	-5.48425
	114.4	-1.70947	70.3289		114.4	55.0687	-5.50159
	114.5	-1.70801	70.4468		114.5	55.1266	-5.51404
	114.6	-1.70557	70.5703		114.6	55.1727	-5.5304
	114.7	-1.70239	70.6797		114.7	55.2125	-5.52966
	114.8	-1.6814	70.7844		114.8	55.2828	-5.5282
	114.9	-1.67432	70.9063		114.9	55.3219	-5.53894
	115	-1.67896	71.0227		115	55.3844	-5.5282
	115.1	-1.67822	71.1218		115.1	55.4235	-5.53503
	115.2	-1.68286	71.2266		115.2	55.4562	-5.54773
	115.3	-1.68994	71.3203		115.3	55.5126	-5.5304
	115.4	-1.6853	71.4102		115.4	55.5485	-5.52576
	115.5	-1.6665	71.4915		115.5	55.5953	-5.5304
	115.6	-1.66968	71.6023		115.6	55.6578	-5.54529
	115.7	-1.66333	71.6726		115.7	55.7125	-5.54456
	115.8	-1.65161	71.7961		115.8	55.7587	-5.54529
	115.9	-1.65869	71.8984		115.9	55.8226	-5.54993
	116	-1.65723	71.9883		116	55.8453	-5.55554
	116.1	-1.65942	72.0657		116.1	55.9039	-5.54675
	116.2	-1.6665	72.1414		116.2	55.9476	-5.55945
	116.3	-1.66333	72.2454		116.3	55.9962	-5.55847
	116.4	-1.66187	72.3367		116.4	56.0227	-5.56714
	116.5	-1.65479	72.4368		116.5	56.079	-5.56165
	116.6	-1.65479	72.5632		116.6	56.118	-5.56555
	116.7	-1.65479	72.6633		116.7	56.1586	-5.5719
	116.8	-1.64307	72.7788		116.8	56.1898	-5.5719
	116.9	-1.63989	72.886		116.9	56.2462	-5.56165
	117	-1.64697	72.9836		117	56.2882	-5.55554
	117.1	-1.62598	73.0828		117.1	56.3313	-5.55933
	117.2	-1.63599	73.1992		117.2	56.3741	-5.56409
	117.3	-1.62744	73.3203		117.3	56.4142	-5.56873
	117.4	-1.63208	73.425		117.4	56.4805	-5.56482
	117.5	-1.63916	73.532		117.5	56.5243	-5.56482
	117.6	-1.62744	73.6289		117.6	56.5641	-5.5719
	117.7	-1.63989	73.7141		117.7	56.6429	-5.56482
	117.8	-1.64697	73.8235		117.8	56.6759	-5.58435
	117.9	-1.64233	73.9468		117.9	56.7242	-5.58118
	118	-1.6228	74.0391		118	56.7914	-5.57654
	118.1	-1.61572	74.1367		118.1	56.8539	-5.5719
	118.2	-1.61255	74.2383		118.2	56.8954	-5.56946
	118.3	-1.6001	74.325		118.3	56.9274	-5.57959
	118.4	-1.60327	74.4446		118.4	56.9696	-5.56946
	118.5	-1.57349	74.5703		118.5	57.0219	-5.57971
	118.6	-1.56885	74.6555		118.6	57.0609	-5.5719
	118.7	-1.56885	74.7578		118.7	57.1055	-5.57886
	118.8	-1.56421	74.8445		118.8	57.1437	-5.59851
	118.9	-1.54858	74.9492		118.9	57.1962	-5.5968
	119	-1.55005	75.0508		119	57.236	-5.59607
	119.1	-1.54224	75.1516		119.1	57.2899	-5.61096
	119.2	-1.54468	75.2461		119.2	57.3304	-5.60852
	119.3	-1.52905	75.3882		119.3	57.3719	-5.63049
	119.4	-1.53516	75.4954		119.4	57.4117	-5.6366
	119.5	-1.54224	75.5735		119.5	57.4618	-5.63513
	119.6	-1.54785	75.668		119.6	57.5031	-5.64929
	119.7	-1.53052	75.782		119.7	57.5673	-5.64832
	119.8	-1.51807	75.9016		119.8	57.6149	-5.64221
	119.9	-1.52124	76.0007		119.9	57.6571	-5.63977
	120	-1.52588	76.0977		120	57.7015	-5.64221
	120.1	-1.50635	76.1978		120.1	57.7633	-5.62415
	120.2	-1.50952	76.282		120.2	57.7946	-5.62585
	120.3	-1.49927	76.3906		120.3	57.8571	-5.62488
	120.4	-1.48682	76.5007		120.4	57.9039	-5.62976
	120.5	-1.48682	76.6094		120.5	57.9633	-5.62805
	120.6	-1.49146	76.6946		120.6	57.986	-5.64685
	120.7	-1.4939	76.7937		120.7	58.0353	-5.63513
	120.8	-1.46021	76.925		120.8	58.0734	-5.64685
	120.9	-1.45557	77.0273		120.9	58.129	-5.64294
	121	-1.45874	77.1375		121	58.1671	-5.65466
	121.1	-1.45874	77.2305		121.1	58.2267	-5.63977
	121.2	-1.44385	77.364		121.2	58.2891	-5.64539
	121.3	-1.44849	77.4875		121.3	58.3478	-5.64441
	121.4	-1.45703	77.5767		121.4	58.3766	-5.65857
	121.5	-1.44312	77.6875		121.5	58.4117	-5.65857
	121.6	-1.43921	77.7937		121.6	58.4515	-5.66174
	121.7	-1.45557	77.9031		121.7	58.5087	-5.65857
	121.8	-1.45703	78.0071		121.8	58.5641	-5.64368
	121.9	-1.44312	78.0898		121.9	58.5953	-5.64539
	122	-1.43921	78.1765		122	58.6461	-5.63977
	122.1	-1.45093	78.2727		122.1	58.6898	-5.63049
	122.2	-1.44531	78.386		122.2	58.7242	-5.63513
	122.3	-1.45093	78.4656		122.3	58.7782	-5.64368
	122.4	-1.44385	78.5508		122.4	58.8258	-5.64685
	122.5	-1.44385	78.6453		122.5	58.8844	-5.63049
	122.6	-1.44385	78.7227		122.6	58.9462	-5.62878
	122.7	-1.43604	78.8235		122.7	58.9867	-5.63904
	122.8	-1.44067	78.9258		122.8	59.0343	-5.63757
	122.9	-1.43921	79.0476		122.9	59.0743	-5.63513
	123	-1.45239	79.1438		123	59.1359	-5.63513
	123.1	-1.4314	79.25		123.1	59.161	-5.64685
	123.2	-1.42896	79.3477		123.2	59.2047	-5.65149
	123.3	-1.43604	79.446		123.3	59.2633	-5.65393
	123.4	-1.42896	79.5415		123.4	59.3187	-5.65857
	123.5	-1.43457	79.6453		123.5	59.3766	-5.64368
	123.6	-1.42896	79.7532		123.6	59.4032	-5.63745
	123.7	-1.43604	79.8313		123.7	59.4305	-5.64441
	123.8	-1.43921	79.9272		123.8	59.4672	-5.66174
	123.9	-1.43359	80.0266		123.9	59.5204	-5.67102
	124	-1.42822	80.1016		124	59.5641	-5.68127
	124.1	-1.4314	80.1914		124.1	59.6	-5.6781
	124.2	-1.43604	80.2961		124.2	59.6376	-5.68274
	124.3	-1.42822	80.3796		124.3	59.6735	-5.68982
	124.4	-1.42822	80.4851		124.4	59.6898	-5.69617
	124.5	-1.4165	80.5767		124.5	59.7555	-5.69055
	124.6	-1.4165	80.6563		124.6	59.8134	-5.69373
	124.7	-1.41968	80.7312		124.7	59.85	-5.70544
	124.8	-1.42896	80.8164		124.8	59.9039	-5.69299
	124.9	-1.43286	80.9297		124.9	59.9384	-5.69446
	125	-1.42822	81.0149		125	59.9789	-5.68518
	125.1	-1.41968	81.1108		125.1	60.0367	-5.67102
	125.2	-1.41187	81.2258		125.2	60.0712	-5.66174
	125.3	-1.40625	81.3235		125.3	60.1359	-5.66638
	125.4	-1.41187	81.4265		125.4	60.1844	-5.66638
	125.5	-1.4165	81.5195		125.5	60.2391	-5.65076
	125.6	-1.4165	81.6243		125.6	60.2906	-5.65149
	125.7	-1.41333	81.7188		125.7	60.3351	-5.67346
	125.8	-1.39697	81.825		125.8	60.3915	-5.67419
	125.9	-1.39233	81.9492		125.9	60.4281	-5.68591
	126	-1.38525	82.0508		126	60.4962	-5.68591
	126.1	-1.38062	82.1719		126.1	60.5492	-5.68274
	126.2	-1.37817	82.2695		126.2	60.5985	-5.68982
	126.3	-1.37427	82.3398		126.3	60.6437	-5.70081
	126.4	-1.35327	82.4609		126.4	60.6891	-5.69373
	126.5	-1.34937	82.5391		126.5	60.7313	-5.70227
	126.6	-1.354	82.6243		126.6	60.7836	-5.70081
	126.7	-1.34619	82.7148		126.7	60.829	-5.68591
	126.8	-1.3313	82.8398		126.8	60.868	-5.69763
	126.9	-1.32666	82.9343		126.9	60.8937	-5.69763
	127	-1.31494	83.0461		127	60.911	-5.69763
	127.1	-1.31494	83.1289		127.1	60.9437	-5.68909
	127.2	-1.30713	83.2039		127.2	60.9689	-5.703
	127.3	-1.30713	83.3235		127.3	61.0023	-5.72034
	127.4	-1.30396	83.4524		127.4	61.0353	-5.72961
	127.5	-1.29468	83.5398		127.5	61.0687	-5.74377
	127.6	-1.28369	83.6406		127.6	61.1031	-5.74133
	127.7	-1.2876	83.7188		127.7	61.1312	-5.75623
	127.8	-1.2876	83.8179		127.8	61.161	-5.76404
	127.9	-1.27588	83.9055		127.9	61.1937	-5.79065
	128	-1.26416	84.0234		128	61.2234	-5.80786
	128.1	-1.26099	84.1165		128.1	61.2555	-5.81018
	128.2	-1.26025	84.207		128.2	61.2946	-5.81628
	128.3	-1.25171	84.3054		128.3	61.3383	-5.81409
	128.4	-1.25171	84.3625		128.4	61.3915	-5.81165
	128.5	-1.22974	84.4641		128.5	61.411	-5.82971
	128.6	-1.23364	84.5469		128.6	61.4476	-5.83118
	128.7	-1.22754	84.6499		128.7	61.4938	-5.83362
	128.8	-1.2251	84.75		128.8	61.5399	-5.8429
	128.9	-1.2251	84.8438		128.9	61.5734	-5.84998
	129	-1.22656	84.9399		129	61.6219	-5.84143
	129.1	-1.21265	85.0273		129.1	61.6578	-5.8468
	129.2	-1.20557	85.1218		129.2	61.7001	-5.85388
	129.3	-1.19775	85.2234		129.3	61.7367	-5.87732
	129.4	-1.19312	85.3086		129.4	61.7836	-5.87341
	129.5	-1.19067	85.425		129.5	61.8407	-5.87732
	129.6	-1.19629	85.5078		129.6	61.8961	-5.88831
	129.7	-1.19385	85.6023		129.7	61.943	-5.88977
	129.8	-1.18359	85.6946		129.8	62.0172	-5.88977
	129.9	-1.17822	85.7773		129.9	62.0563	-5.89539
	130	-1.16187	85.8953		130	62.0875	-5.89441
	130.1	-1.15625	85.9954		130.1	62.1241	-5.89929
	130.2	-1.14697	86.093		130.2	62.1759	-5.89441
	130.3	-1.1377	86.1804		130.3	62.2015	-5.89685
	130.4	-1.13525	86.2578		130.4	62.2345	-5.90076
	130.5	-1.13989	86.3672		130.5	62.2679	-5.89539
	130.6	-1.14233	86.4539		130.6	62.3063	-5.89441
	130.7	-1.1438	86.5422		130.7	62.3297	-5.90002
	130.8	-1.13452	86.6563		130.8	62.3602	-5.90466
	130.9	-1.12036	86.7454		130.9	62.3976	-5.90784
	131	-1.13062	86.8328		131	62.4384	-5.89758
	131.1	-1.13208	86.9031		131.1	62.4813	-5.91785
	131.2	-1.12744	86.9954		131.2	62.4952	-5.93054
	131.3	-1.1189	87.0703		131.3	62.5516	-5.92419
	131.4	-1.12817	87.168		131.4	62.579	-5.91638
	131.5	-1.13208	87.2485		131.5	62.6163	-5.91638
	131.6	-1.1377	87.321		131.6	62.661	-5.91638
	131.7	-1.12036	87.4109		131.7	62.6969	-5.90002
	131.8	-1.12036	87.5149		131.8	62.7313	-5.90613
	131.9	-1.12744	87.5977		131.9	62.7797	-5.89685
	132	-1.11816	87.7007		132	62.8219	-5.8844
	132.1	-1.12036	87.7766		132.1	62.8773	-5.87732
	132.2	-1.10474	87.8704		132.2	62.9501	-5.85779
	132.3	-1.09863	87.9539		132.3	63.0055	-5.84998
	132.4	-1.10083	88.0422		132.4	63.0492	-5.84143
	132.5	-1.10791	88.1367		132.5	63.1024	-5.84753
	132.6	-1.10791	88.239		132.6	63.1298	-5.86096
	132.7	-1.10938	88.3462		132.7	63.1859	-5.86487
	132.8	-1.09546	88.4336		132.8	63.2406	-5.86243
	132.9	-1.09155	88.5171		132.9	63.2782	-5.8844
	133	-1.09619	88.5977		133	63.3422	-5.87341
	133.1	-1.10083	88.686		133.1	63.3719	-5.88977
	133.2	-1.1001	88.7703		133.2	63.4235	-5.88904
	133.3	-1.1001	88.8835		133.3	63.4906	-5.89221
	133.4	-1.1001	88.957		133.4	63.5157	-5.90613
	133.5	-1.10474	89.0422		133.5	63.5851	-5.9071
	133.6	-1.1001	89.1321		133.6	63.6251	-5.92102
	133.7	-1.1001	89.2312		133.7	63.6827	-5.91492
	133.8	-1.08691	89.3328		133.8	63.743	-5.92566
	133.9	-1.08447	89.4226		133.9	63.7719	-5.94763
	134	-1.08911	89.5298		134	63.818	-5.94763
	134.1	-1.08838	89.6335		134.1	63.8602	-5.93982
	134.2	-1.07983	89.7468		134.2	63.9039	-5.94763
	134.3	-1.08447	89.8501		134.3	63.9547	-5.94299
	134.4	-1.07275	89.9688		134.4	63.993	-5.93591
	134.5	-1.07739	90.0586		134.5	63.9977	-5.94836
	134.6	-1.07983	90.1531		134.6	64.0297	-5.96716
	134.7	-1.07349	90.2532		134.7	64.0836	-5.9657
	134.8	-1.06885	90.3477		134.8	64.1227	-5.96472
	134.9	-1.07349	90.4211		134.9	64.1578	-5.97034
	135	-1.06421	90.5234		135	64.1884	-5.9718
	135.1	-1.0603	90.6069		135.1	64.2211	-5.98206
	135.2	-1.06494	90.7234		135.2	64.2509	-5.99133
	135.3	-1.05786	90.7844		135.3	64.2875	-5.98206
	135.4	-1.06494	90.8743		135.4	64.3375	-5.97498
	135.5	-1.06494	90.9539		135.5	64.3766	-5.98669
	135.6	-1.04541	91.0671		135.6	64.4125	-5.98987
	135.7	-1.06177	91.1587		135.7	64.4572	-5.98743
	135.8	-1.06421	91.2461		135.8	64.4969	-5.98352
	135.9	-1.0603	91.3296		135.9	64.5258	-5.98352
	136	-1.0415	91.4531		136	64.5836	-5.97424
	136.1	-1.04297	91.5415		136.1	64.6273	-5.97742
	136.2	-1.04224	91.6438		136.2	64.6774	-5.96326
	136.3	-1.05249	91.7202		136.3	64.7118	-5.97644
	136.4	-1.06177	91.8352		136.4	64.7406	-5.97742
	136.5	-1.05713	91.9133		136.5	64.7946	-5.97644
	136.6	-1.05566	91.9929		136.6	64.8453	-5.97034
	136.7	-1.04541	92.0828		136.7	64.8766	-5.98206
	136.8	-1.05005	92.175		136.8	64.9274	-5.96472
	136.9	-1.05713	92.25		136.9	64.9586	-5.97034
	137	-1.0376	92.3523		137	64.9977	-5.96716
	137.1	-1.03613	92.457		137.1	65.0367	-5.96716
	137.2	-1.03833	92.554		137.2	65.0829	-5.96326
	137.3	-1.02588	92.6406		137.3	65.1117	-5.95544
	137.4	-1.03052	92.7141		137.4	65.1447	-5.96716
	137.5	-1.0376	92.782		137.5	65.1976	-5.95227
	137.6	-1.03442	92.8555		137.6	65.2438	-5.96252
	137.7	-1.03613	92.957		137.7	65.2672	-5.9718
	137.8	-1.04688	93.0422		137.8	65.2867	-5.97571
	137.9	-1.0376	93.1531		137.9	65.3336	-5.9696
	138	-1.04077	93.2468		138	65.3844	-5.96008
	138.1	-1.04077	93.3352		138.1	65.4125	-5.97742
	138.2	-1.03833	93.4055		138.2	65.4579	-5.96399
	138.3	-1.02197	93.4897		138.3	65.5087	-5.94763
	138.4	-1.0188	93.5696		138.4	65.546	-5.95544
	138.5	-1.03052	93.6509		138.5	65.5743	-5.95544
	138.6	-1.02515	93.7656		138.6	65.6149	-5.94055
	138.7	-1.02124	93.8765		138.7	65.6586	-5.94299
	138.8	-1.0188	93.9446		138.8	65.6898	-5.94299
	138.9	-1.01733	94.0164		138.9	65.7462	-5.93347
	139	-1.02344	94.0657		139	65.7797	-5.92664
	139.1	-1.0166	94.1375		139.1	65.8063	-5.94055
	139.2	-1.00635	94.2234		139.2	65.8407	-5.94836
	139.3	-1.00781	94.3157		139.3	65.8649	-5.96252
	139.4	-1.01343	94.3938		139.4	65.8976	-5.95862
	139.5	-1.01343	94.4883		139.5	65.9454	-5.96863
	139.6	-1.00781	94.5781		139.6	65.9547	-5.97424
	139.7	-1.00171	94.6531		139.7	65.9742	-5.99133
	139.8	-1.00635	94.7305		139.8	66.0179	-5.99841
	139.9	-0.994629	94.8501		139.9	66.0602	-6.0094
	140	-0.994629	94.9226		140	66.0875	-6.02258
	140.1	-0.999268	95.0195		140.1	66.1227	-6.01331
	140.2	-1.00952	95.1211		140.2	66.1532	-6.02185
	140.3	-1.00635	95.1914		140.3	66.1656	-6.03503
	140.4	-0.988281	95.2954		140.4	66.1923	-6.04065
	140.5	-0.982178	95.3718		140.5	66.2452	-6.04529
	140.6	-0.982178	95.4617		140.6	66.2657	-6.05701
	140.7	-0.967285	95.5469		140.7	66.3187	-6.05701
	140.8	-0.964111	95.6172		140.8	66.3571	-6.06018
	140.9	-0.962646	95.7273		140.9	66.4039	-6.06628
	141	-0.967285	95.7891		141	66.4515	-6.05701
	141.1	-0.96875	95.8892		141.1	66.4845	-6.05701
	141.2	-0.974365	95.9617		141.2	66.5297	-6.06409
	141.3	-0.962646	96.0437		141.3	66.5602	-6.0719
	141.4	-0.960205	96.1313		141.4	66.6195	-6.06165
	141.5	-0.962646	96.207		141.5	66.6642	-6.06165
	141.6	-0.935303	96.3171		141.6	66.6859	-6.06873
	141.7	-0.953125	96.3906		141.7	66.7491	-6.05554
	141.8	-0.939209	96.4805		141.8	66.7821	-6.06091
	141.9	-0.936768	96.5657		141.9	66.8134	-6.0741
	142	-0.943848	96.6289		142	66.8578	-6.06873
	142.1	-0.928223	96.7312		142.1	66.8929	-6.07898
	142.2	-0.928223	96.8235		142.2	66.9274	-6.07654
	142.3	-0.931396	96.8984		142.3	66.9657	-6.07727
	142.4	-0.921143	96.9929		142.4	66.9828	-6.09607
	142.5	-0.911865	97.0898		142.5	67.0321	-6.10315
	142.6	-0.885254	97.1875		142.6	67.0594	-6.10071
	142.7	-0.88208	97.2727		142.7	67.0836	-6.1156
	142.8	-0.877441	97.3718		142.8	67.1234	-6.11877
	142.9	-0.868164	97.4883		142.9	67.1368	-6.13269
	143	-0.85083	97.5781		143	67.1703	-6.15002
	143.1	-0.846191	97.6555		143.1	67.2047	-6.15857
	143.2	-0.837646	97.728		143.2	67.2438	-6.15002
	143.3	-0.84375	97.8157		143.3	67.2797	-6.13977
	143.4	-0.846191	97.9055		143.4	67.3212	-6.12732
	143.5	-0.846191	98		143.5	67.3563	-6.13586
	143.6	-0.835205	98.0859		143.6	67.4086	-6.12268
	143.7	-0.829102	98.1531		143.7	67.4501	-6.10852
	143.8	-0.823486	98.2368		143.8	67.4711	-6.12268
	143.9	-0.814209	98.3242		143.9	67.5179	-6.10779
	144	-0.79541	98.3882		144	67.5594	-6.11096
	144.1	-0.79541	98.4758		144.1	67.6024	-6.10535
	144.2	-0.792236	98.5632		144.2	67.6359	-6.11414
	144.3	-0.775146	98.6711		144.3	67.6774	-6.12024
	144.4	-0.77124	98.7507		144.4	67.7032	-6.10779
	144.5	-0.775879	98.8359		144.5	67.7367	-6.10315
	144.6	-0.772705	98.9226		144.6	67.7797	-6.10388
	144.7	-0.744629	99.0149		144.7	67.8109	-6.09607
	144.8	-0.749268	99.0962		144.8	67.8478	-6.09607
	144.9	-0.744629	99.1992		144.9	67.8844	-6.08972
	145	-0.736816	99.2788		145	67.9203	-6.09143
	145.1	-0.724365	99.3789		145.1	67.9689	-6.09607
	145.2	-0.721924	99.479		145.2	68.0031	-6.09607
	145.3	-0.732178	99.5679		145.3	68.0353	-6.09607
	145.4	-0.736816	99.668		145.4	68.0773	-6.08289
	145.5	-0.725098	99.7454		145.5	68.1071	-6.09363
	145.6	-0.710205	99.8445		145.6	68.1312	-6.08362
	145.7	-0.70874	99.9297		145.7	68.1681	-6.06482
	145.8	-0.713379	100.015		145.8	68.1891	-6.08118
	145.9	-0.716553	100.111		145.9	68.2047	-6.08826
	146	-0.705566	100.214		146	68.2509	-6.08435
	146.1	-0.714844	100.277		146.1	68.2523	-6.09143
	146.2	-0.709473	100.363		146.2	68.2914	-6.0719
	146.3	-0.700928	100.427		146.3	68.3329	-6.06628
	146.4	-0.705566	100.508		146.4	68.3602	-6.07654
	146.5	-0.698486	100.608		146.5	68.3993	-6.06165
	146.6	-0.69458	100.692		146.6	68.4327	-6.05945
	146.7	-0.693115	100.786		146.7	68.4742	-6.06946
	146.8	-0.693115	100.855		146.8	68.5055	-6.06482
	146.9	-0.690674	100.938		146.9	68.525	-6.07654
	147	-0.700928	101.016		147	68.579	-6.06555
	147.1	-0.693115	101.102		147.1	68.6195	-6.04773
	147.2	-0.662598	101.223		147.2	68.6344	-6.0531
	147.3	-0.667236	101.299		147.3	68.6735	-6.04529
	147.4	-0.659424	101.391		147.4	68.7118	-6.04993
	147.5	-0.650146	101.466		147.5	68.7406	-6.04529
	147.6	-0.659424	101.546		147.6	68.7704	-6.03748
	147.7	-0.661865	101.626		147.7	68.8055	-6.0343
	147.8	-0.647705	101.706		147.8	68.8429	-6.01648
	147.9	-0.646973	101.813		147.9	68.8844	-6.02258
	148	-0.651611	101.894		148	68.9188	-6.02966
	148.1	-0.654053	101.969		148.1	68.9594	-6.02576
	148.2	-0.650146	102.055		148.2	68.986	-6.02576
	148.3	-0.659424	102.108		148.3	69.0172	-6.03748
	148.4	-0.666504	102.195		148.4	69.0594	-6.04065
	148.5	-0.657959	102.274		148.5	69.0883	-6.03357
	148.6	-0.674316	102.359		148.6	69.1266	-6.03357
	148.7	-0.647705	102.449		148.7	69.1688	-6.02576
	148.8	-0.647705	102.551		148.8	69.2094	-6.02258
	148.9	-0.654785	102.629		148.9	69.2313	-6.01794
	149	-0.659424	102.687		149	69.257	-6.02112
	149.1	-0.657227	102.766		149.1	69.2867	-6.03357
	149.2	-0.654785	102.871		149.2	69.3165	-6.04675
	149.3	-0.651611	102.953		149.3	69.35	-6.04773
	149.4	-0.63916	103.054		149.4	69.3798	-6.05457
	149.5	-0.643799	103.113		149.5	69.4203	-6.05237
	149.6	-0.64624	103.215		149.6	69.4781	-6.04382
	149.7	-0.638428	103.279		149.7	69.525	-6.03503
	149.8	-0.635254	103.367		149.8	69.5641	-6.03748
	149.9	-0.643066	103.425		149.9	69.6031	-6.05383
	150	-0.635254	103.52		150	69.6461	-6.04773
	150.1	-0.622803	103.625		150.1	69.6969	-6.04211
	150.2	-0.612549	103.707		150.2	69.7164	-6.04529
	150.3	-0.60791	103.761		150.3	69.7477	-6.04846
	150.4	-0.604736	103.836		150.4	69.7797	-6.05383
	150.5	-0.600098	103.95		150.5	69.8126	-6.05383
	150.6	-0.586914	104.044		150.6	69.8461	-6.06409
	150.7	-0.584473	104.122		150.7	69.9039	-6.04846
	150.8	-0.585938	104.226		150.8	69.9235	-6.06946
	150.9	-0.58374	104.309		150.9	69.9594	-6.07654
	151	-0.584473	104.402		151	69.9977	-6.07971
	151.1	-0.573486	104.488		151.1	70.0446	-6.08899
	151.2	-0.572021	104.575		151.2	70.0743	-6.09753
	151.3	-0.564209	104.644		151.3	70.1007	-6.11023
	151.4	-0.55249	104.75		151.4	70.161	-6.10315
	151.5	-0.546875	104.843		151.5	70.1898	-6.10071
	151.6	-0.544678	104.93		151.6	70.236	-6.1156
	151.7	-0.537598	105.039		151.7	70.275	-6.12024
	151.8	-0.522705	105.129		151.8	70.3063	-6.13757
	151.9	-0.506348	105.238		151.9	70.3492	-6.12805
	152	-0.503174	105.32		152	70.3883	-6.14612
	152.1	-0.501709	105.395		152.1	70.4156	-6.14441
	152.2	-0.493896	105.503		152.2	70.4501	-6.16321
	152.3	-0.486816	105.578		152.3	70.4906	-6.16174
	152.4	-0.491455	105.671		152.4	70.5204	-6.17419
	152.5	-0.485352	105.759		152.5	70.5656	-6.18591
	152.6	-0.48291	105.84		152.6	70.5861	-6.19763
	152.7	-0.494629	105.879		152.7	70.6241	-6.20081
	152.8	-0.488281	105.948		152.8	70.6564	-6.21472
	152.9	-0.498535	106.028		152.9	70.693	-6.2218
	153	-0.498535	106.105		153	70.7406	-6.22742
	153.1	-0.486084	106.18		153.1	70.7719	-6.22034
	153.2	-0.479004	106.277		153.2	70.8126	-6.2218
	153.3	-0.475098	106.366		153.3	70.85	-6.22888
	153.4	-0.471924	106.442		153.4	70.8844	-6.22498
	153.5	-0.482178	106.531		153.5	70.9188	-6.2218
	153.6	-0.486816	106.614		153.6	70.9594	-6.22424
	153.7	-0.483643	106.695		153.7	71.0133	-6.20935
	153.8	-0.474365	106.781		153.8	71.0446	-6.21716
	153.9	-0.471924	106.875		153.9	71.0726	-6.21008
	154	-0.479004	106.934		154	71.0953	-6.22424
	154.1	-0.486816	107.003		154.1	71.1251	-6.21716
	154.2	-0.479004	107.091		154.2	71.1625	-6.21326
	154.3	-0.483643	107.176		154.3	71.2047	-6.21716
	154.4	-0.490723	107.261		154.4	71.236	-6.22498
	154.5	-0.482178	107.341		154.5	71.2821	-6.22498
	154.6	-0.479736	107.43		154.6	71.3187	-6.21716
	154.7	-0.477539	107.5		154.7	71.3531	-6.22424
	154.8	-0.479736	107.566		154.8	71.3961	-6.2179
	154.9	-0.48291	107.648		154.9	71.432	-6.22498
	155	-0.487549	107.738		155	71.4501	-6.22888
	155.1	-0.486816	107.813		155.1	71.5009	-6.21399
	155.2	-0.479004	107.894		155.2	71.5265	-6.2157
	155.3	-0.486816	107.977		155.3	71.5594	-6.20935
	155.4	-0.470459	108.055		155.4	71.5953	-6.19446
	155.5	-0.479736	108.128		155.5	71.6344	-6.18445
	155.6	-0.482178	108.195		155.6	71.6774	-6.17175
	155.7	-0.491455	108.261		155.7	71.7133	-6.18127
	155.8	-0.493896	108.341		155.8	71.7267	-6.17883
	155.9	-0.478271	108.434		155.9	71.7679	-6.18518
	156	-0.479736	108.52		156	71.8094	-6.18274
	156.1	-0.475098	108.609		156.1	71.8383	-6.18982
	156.2	-0.479736	108.691		156.2	71.8695	-6.19299
	156.3	-0.486816	108.793		156.3	71.9181	-6.18591
	156.4	-0.486816	108.886		156.4	71.9445	-6.19373
	156.5	-0.486816	108.969		156.5	71.9852	-6.19836
	156.6	-0.494629	109.036		156.6	72.0087	-6.21716
	156.7	-0.501709	109.124		156.7	72.0538	-6.2157
	156.8	-0.491455	109.202		156.8	72.0712	-6.22961
	156.9	-0.498535	109.262		156.9	72.1071	-6.22498
	157	-0.503174	109.363		157	72.1266	-6.24133
	157.1	-0.498535	109.438		157.1	72.1461	-6.25159
	157.2	-0.498535	109.508		157.2	72.1898	-6.24133
	157.3	-0.501709	109.606		157.3	72.2032	-6.26013
	157.4	-0.498535	109.683		157.4	72.2438	-6.25623
	157.5	-0.486816	109.739		157.5	72.2797	-6.26794
	157.6	-0.483643	109.809		157.6	72.3212	-6.26404
	157.7	-0.486816	109.894		157.7	72.3546	-6.27112
	157.8	-0.493896	109.965		157.8	72.3751	-6.28821
	157.9	-0.491455	110.05		157.9	72.4086	-6.29065
	158	-0.498535	110.138		158	72.4515	-6.29846
	158.1	-0.482178	110.195		158.1	72.4767	-6.31238
	158.2	-0.486816	110.282		158.2	72.4984	-6.33826
	158.3	-0.463379	110.374		158.3	72.5485	-6.32654
	158.4	-0.460205	110.434		158.4	72.568	-6.33435
	158.5	-0.455566	110.512		158.5	72.5868	-6.35461
	158.6	-0.447754	110.598		158.6	72.6312	-6.34143
	158.7	-0.455566	110.695		158.7	72.6461	-6.35071
	158.8	-0.462646	110.77		158.8	72.6696	-6.36096
	158.9	-0.447754	110.856		158.9	72.6759	-6.37024
	159	-0.447754	110.949		159	72.6976	-6.39221
	159.1	-0.436035	111.034		159.1	72.7242	-6.39221
	159.2	-0.440674	111.105		159.2	72.7391	-6.40613
	159.3	-0.447754	111.134		159.3	72.7765	-6.40002
	159.4	-0.439941	111.223		159.4	72.8016	-6.42102
	159.5	-0.44458	111.296		159.5	72.8141	-6.43127
	159.6	-0.439941	111.363		159.6	72.8531	-6.43274
	159.7	-0.418945	111.454		159.7	72.8844	-6.43518
	159.8	-0.411865	111.508		159.8	72.911	-6.43201
	159.9	-0.397705	111.577		159.9	72.9398	-6.44373
	160	-0.401611	111.645		160	72.9618	-6.46008
	160.1	-0.38916	111.722		160.1	72.9789	-6.47034
	160.2	-0.395508	111.802		160.2	73.0055	-6.49207
	160.3	-0.389893	111.891		160.3	73.0367	-6.51648
	160.4	-0.389893	111.976		160.4	73.068	-6.50232
	160.5	-0.384521	112.039		160.5	73.0946	-6.50696
	160.6	-0.368896	112.129		160.6	73.1117	-6.52893
	160.7	-0.367188	112.222		160.7	73.1298	-6.53503
	160.8	-0.36499	112.302		160.8	73.1554	-6.54065
	160.9	-0.362549	112.387		160.9	73.1923	-6.55701
	161	-0.372803	112.457		161	73.2001	-6.56946
	161.1	-0.378906	112.542		161.1	73.2242	-6.57336
	161.2	-0.361084	112.638		161.2	73.2555	-6.56726
	161.3	-0.372803	112.726		161.3	73.2821	-6.56946
	161.4	-0.35083	112.812		161.4	73.3265	-6.56091
	161.5	-0.353271	112.891		161.5	73.3453	-6.56482
	161.6	-0.349365	112.973		161.6	73.3766	-6.5719
	161.7	-0.34375	113.085		161.7	73.4078	-6.56946
	161.8	-0.346191	113.16		161.8	73.4384	-6.56873
	161.9	-0.341553	113.241		161.9	73.4508	-6.57336
	162	-0.331299	113.348		162	73.4835	-6.5719
	162.1	-0.32666	113.445		162.1	73.5172	-6.57654
	162.2	-0.32666	113.508		162.2	73.5438	-6.57971
	162.3	-0.318115	113.575		162.3	73.5563	-6.59607
	162.4	-0.316406	113.644		162.4	73.5829	-6.59753
	162.5	-0.318848	113.712		162.5	73.5953	-6.60779
	162.6	-0.317383	113.789		162.6	73.6554	-6.59143
	162.7	-0.314941	113.879		162.7	73.6727	-6.59607
	162.8	-0.300049	113.961		162.8	73.6969	-6.59607
	162.9	-0.310303	114.036		162.9	73.7242	-6.61243
	163	-0.311768	114.116		163	73.7657	-6.60779
	163.1	-0.292236	114.195		163.1	73.8038	-6.60632
	163.2	-0.299316	114.251		163.2	73.829	-6.60535
	163.3	-0.282959	114.359		163.3	73.8617	-6.62268
	163.4	-0.280518	114.437		163.4	73.8798	-6.63196
	163.5	-0.27832	114.512		163.5	73.9086	-6.62732
	163.6	-0.26416	114.598		163.6	73.9469	-6.62585
	163.7	-0.253906	114.675		163.7	73.9664	-6.62805
	163.8	-0.256348	114.738		163.8	73.9977	-6.64294
	163.9	-0.259521	114.794		163.9	74.0321	-6.63977
	164	-0.259521	114.855		164	74.0492	-6.65002
	164.1	-0.236816	114.945		164.1	74.079	-6.64294
	164.2	-0.226563	115.023		164.2	74.1102	-6.6593
	164.3	-0.224365	115.105		164.3	74.1312	-6.66956
	164.4	-0.205566	115.188		164.4	74.1539	-6.67566
	164.5	-0.20874	115.279		164.5	74.1884	-6.6781
	164.6	-0.193848	115.359		164.6	74.2218	-6.68054
	164.7	-0.195313	115.413		164.7	74.2509	-6.69055
	164.8	-0.181396	115.505		164.8	74.2867	-6.68591
	164.9	-0.174316	115.593		164.9	74.3141	-6.68591
	165	-0.166504	115.688		165	74.3617	-6.68127
	165.1	-0.161865	115.779		165.1	74.3986	-6.67566
	165.2	-0.161865	115.871		165.2	74.4203	-6.67664
	165.3	-0.144531	115.959		165.3	74.4469	-6.68665
	165.4	-0.135254	116.039		165.4	74.4774	-6.68274
	165.5	-0.142334	116.091		165.5	74.5179	-6.68518
	165.6	-0.139893	116.175		165.6	74.546	-6.68127
	165.7	-0.135254	116.27		165.7	74.5665	-6.69836
	165.8	-0.122803	116.359		165.8	74.6046	-6.70544
	165.9	-0.115723	116.449		165.9	74.6368	-6.69836
	166	-0.10083	116.532		166	74.6735	-6.70935
	166.1	-0.0930176	116.624		166.1	74.7094	-6.71252
	166.2	-0.0922852	116.679		166.2	74.736	-6.72034
	166.3	-0.0876465	116.754		166.3	74.7626	-6.71472
	166.4	-0.0837402	116.809		166.4	74.7906	-6.72888
	166.5	-0.0734863	116.903		166.5	74.8468	-6.71252
	166.6	-0.0688477	116.984		166.6	74.8915	-6.70081
	166.7	-0.0688477	117.039		166.7	74.9188	-6.69055
	166.8	-0.064209	117.117		166.8	74.9594	-6.69446
	166.9	-0.0336914	117.199		166.9	74.9969	-6.6969
	167	-0.0305176	117.274		167	75.0492	-6.67493
	167.1	-0.0180664	117.34		167.1	75.0875	-6.67664
	167.2	-0.0212402	117.398		167.2	75.1149	-6.67419
	167.3	-0.0212402	117.469		167.3	75.1508	-6.68127
	167.4	-0.00708	117.558		167.4	75.1727	-6.67566
	167.5	0.000732	117.621		167.5	75.1962	-6.68127
	167.6	0.00537	117.692		167.6	75.2452	-6.67419
	167.7	0.00537	117.765		167.7	75.2626	-6.69055
	167.8	0.00537	117.859		167.8	75.2899	-6.70227
	167.9	0.0022	117.934		167.9	75.3109	-6.69617
	168	0.0131836	118.008		168	75.3422	-6.69055
	168.1	0.0178223	118.083		168.1	75.3868	-6.6781
	168.2	0.0319824	118.187		168.2	75.4249	-6.66956
	168.3	0.0280762	118.262		168.3	75.4696	-6.66638
	168.4	0.0444336	118.34		168.4	75.4938	-6.66174
	168.5	0.0444336	118.406		168.5	75.5133	-6.65613
	168.6	0.0490723	118.477		168.6	75.5406	-6.65857
	168.7	0.0444336	118.563		168.7	75.5922	-6.63367
	168.8	0.0593262	118.672		168.8	75.6117	-6.63513
	168.9	0.0639648	118.719		168.9	75.6532	-6.62024
	169	0.0639648	118.799		169	75.6969	-6.62732
	169.1	0.0639648	118.867		169.1	75.7228	-6.62732
	169.2	0.060791	118.927		169.2	75.7445	-6.62415
	169.3	0.0686035	119		169.3	75.7828	-6.61804
	169.4	0.0742188	119.066		169.4	75.8109	-6.6156
	169.5	0.0717773	119.137		169.5	75.8375	-6.62024
	169.6	0.0795898	119.231		169.6	75.8649	-6.60779
	169.7	0.0732422	119.286		169.7	75.9039	-6.60315
	169.8	0.0834961	119.343		169.8	75.9423	-6.59753
	169.9	0.0820313	119.394		169.9	75.9562	-6.60315
	170	0.0795898	119.465		170	76.0009	-6.59924
	170.1	0.0749512	119.547		170.1	76.0321	-6.60535
	170.2	0.0842285	119.625		170.2	76.0641	-6.59534
	170.3	0.0881348	119.704		170.3	76.1078	-6.58826
	170.4	0.0952148	119.812		170.4	76.1344	-6.59851
	170.5	0.103027	119.898		170.5	76.161	-6.59363
	170.6	0.110107	119.964		170.6	76.1898	-6.59143
	170.7	0.0998535	120.032		170.7	76.2133	-6.59607
	170.8	0.0952148	120.117		170.8	76.2345	-6.58826
	170.9	0.0998535	120.199		170.9	76.2516	-6.60071
	171	0.110107	120.309		171	76.2828	-6.60779
	171.1	0.103027	120.384		171.1	76.3141	-6.60779
	171.2	0.110107	120.456		171.2	76.3453	-6.61243
	171.3	0.114746	120.539		171.3	76.3741	-6.61487
	171.4	0.0998535	120.618		171.4	76.4064	-6.60779
	171.5	0.0998535	120.672		171.5	76.4281	-6.60779
	171.6	0.106934	120.762		171.6	76.4586	-6.61096
	171.7	0.105469	120.827		171.7	76.4633	-6.62659
	171.8	0.11084	120.898		171.8	76.4884	-6.62097
	171.9	0.11084	120.988		171.9	76.5204	-6.62024
	172	0.107666	121.055		172	76.5421	-6.63757
	172.1	0.107666	121.102		172.1	76.5829	-6.62488
	172.2	0.114014	121.179		172.2	76.5953	-6.63049
	172.3	0.106934	121.25		172.3	76.6227	-6.62268
	172.4	0.11792	121.323		172.4	76.6493	-6.62805
	172.5	0.11792	121.374		172.5	76.6703	-6.62341
	172.6	0.112305	121.442		172.6	76.7015	-6.63513
	172.7	0.114746	121.508		172.7	76.7235	-6.62341
	172.8	0.125732	121.586		172.8	76.7406	-6.62732
	172.9	0.125732	121.637		172.9	76.7775	-6.62024
	173	0.123291	121.695		173	76.7914	-6.62732
	173.1	0.130371	121.766		173.1	76.8141	-6.62732
	173.2	0.131836	121.844		173.2	76.8485	-6.61951
	173.3	0.126465	121.918		173.3	76.8773	-6.62659
	173.4	0.137451	122		173.4	76.9008	-6.62732
	173.5	0.145996	122.058		173.5	76.9384	-6.63049
	173.6	0.153809	122.148		173.6	76.9501	-6.62488
	173.7	0.156982	122.207		173.7	76.9789	-6.62268
	173.8	0.158447	122.266		173.8	77.014	-6.60706
	173.9	0.153809	122.34		173.9	77.036	-6.62488
	174	0.158447	122.441		174	77.0594	-6.61487
	174.1	0.168701	122.523		174.1	77.0851	-6.61096
	174.2	0.156982	122.598		174.2	77.1102	-6.61707
	174.3	0.169434	122.688		174.3	77.1415	-6.6156
	174.4	0.16626	122.75		174.4	77.1735	-6.60779
	174.5	0.17334	122.82		174.5	77.1945	-6.60779
	174.6	0.165527	122.898		174.6	77.2164	-6.61951
	174.7	0.168701	122.969		174.7	77.243	-6.60779
	174.8	0.170166	123.055		174.8	77.2555	-6.61096
	174.9	0.165527	123.121		174.9	77.2672	-6.61096
	175	0.170166	123.18		175	77.2914	-6.61169
	175.1	0.172607	123.238		175.1	77.3212	-6.60852
	175.2	0.17334	123.305		175.2	77.3602	-6.60071
	175.3	0.17334	123.402		175.3	77.389	-6.61096
	175.4	0.168701	123.476		175.4	77.4235	-6.60779
	175.5	0.16626	123.539		175.5	77.4547	-6.61243
	175.6	0.177979	123.606		175.6	77.4867	-6.62268
	175.7	0.165527	123.68		175.7	77.5243	-6.61169
	175.8	0.176514	123.77		175.8	77.5446	-6.63196
	175.9	0.176514	123.835		175.9	77.5726	-6.60706
	176	0.169434	123.906		176	77.6102	-6.60388
	176.1	0.169434	123.991		176.1	77.6298	-6.60852
	176.2	0.16626	124.071		176.2	77.6586	-6.61096
	176.3	0.17334	124.148		176.3	77.6969	-6.60071
	176.4	0.17334	124.204		176.4	77.736	-6.60315
	176.5	0.17334	124.257		176.5	77.7626	-6.60852
	176.6	0.185059	124.323		176.6	77.7977	-6.61633
	176.7	0.185059	124.418		176.7	77.8187	-6.61023
	176.8	0.185059	124.49		176.8	77.8414	-6.62732
	176.9	0.185059	124.563		176.9	77.8812	-6.6156
	177	0.188232	124.631		177	77.911	-6.61877
	177.1	0.168701	124.714		177.1	77.9266	-6.62024
	177.2	0.16626	124.782		177.2	77.9508	-6.62415
	177.3	0.177979	124.867		177.3	77.9938	-6.61951
	177.4	0.17334	124.934		177.4	78.0297	-6.61877
	177.5	0.168701	125.018		177.5	78.0446	-6.62341
	177.6	0.17334	125.102		177.6	78.0641	-6.64368
	177.7	0.181152	125.204		177.7	78.0922	-6.64539
	177.8	0.17334	125.277		177.8	78.1305	-6.64758
	177.9	0.176514	125.355		177.9	78.161	-6.6593
	178	0.169434	125.441		178	78.1852	-6.66174
	178.1	0.174072	125.508		178.1	78.2047	-6.65149
	178.2	0.177979	125.571		178.2	78.2242	-6.65076
	178.3	0.185059	125.653		178.3	78.2523	-6.6344
	178.4	0.185059	125.714		178.4	78.2782	-6.6344
	178.5	0.192871	125.797		178.5	78.3141	-6.62732
	178.6	0.192871	125.872		178.6	78.3453	-6.62415
	178.7	0.188232	125.93		178.7	78.3649	-6.62268
	178.8	0.19751	125.988		178.8	78.3929	-6.60315
	178.9	0.192139	126.039		178.9	78.4064	-6.59363
	179	0.194336	126.114		179	78.443	-6.59534
	179.1	0.20459	126.163		179.1	78.4594	-6.58362
	179.2	0.199951	126.222		179.2	78.4906	-6.57654
	179.3	0.192871	126.297		179.3	78.5172	-6.56873
	179.4	0.192871	126.367		179.4	78.5516	-6.54529
	179.5	0.188232	126.421		179.5	78.5641	-6.53748
	179.6	0.17334	126.493		179.6	78.5953	-6.5343
	179.7	0.170166	126.555		179.7	78.6266	-6.53601
	179.8	0.177246	126.609		179.8	78.6532	-6.53821
	179.9	0.177246	126.683		179.9	78.6735	-6.53748
	180	0.185059	126.758		180	78.7008	-6.52966
	180.1	0.188232	126.848		180.1	78.7406	-6.5282
	180.2	0.189697	126.923		180.2	78.7704	-6.51868
	180.3	0.185059	126.991		180.3	78.7946	-6.54993
	180.4	0.185059	127.055		180.4	78.8024	-6.55383
	180.5	0.192139	127.129		180.5	78.8383	-6.55237
	180.6	0.188232	127.219		180.6	78.8617	-6.56799
	180.7	0.200684	127.284		180.7	78.8986	-6.5968
	180.8	0.205322	127.364		180.8	78.9235	-6.62024
	180.9	0.209229	127.438		180.9	78.9398	-6.63513
	181	0.199951	127.488		181	78.9828	-6.65466
	181.1	0.224121	127.563		181.1	79.0172	-6.67419
	181.2	0.224121	127.633		181.2	79.0509	-6.69446
	181.3	0.224121	127.672		181.3	79.1124	-6.70471
	181.4	0.215576	127.756		181.4	79.1493	-6.71008
	181.5	0.217041	127.864		181.5	79.1571	-6.73669
	181.6	0.212402	127.945		181.6	79.1735	-6.74133
	181.7	0.22876	128.036		181.7	79.1813	-6.73669
	181.8	0.234375	128.12		181.8	79.1898	-6.72742
	181.9	0.217041	128.205		181.9	79.1859	-6.70618
	182	0.213135	128.301		182	79.1923	-6.71716
	182.1	0.191406	128.398		182.1	79.2211	-6.68909
	182.2	0.201416	128.509		182.2	79.2821	-6.6593
	182.3	0.169434	128.584		182.3	79.2946	-6.6554
	182.4	0.114014	128.661		182.4	79.3141	-6.6344
	182.5	0.0991211	128.719		182.5	79.3375	-6.61096
	182.6	0.0874023	128.781		182.6	79.3961	-6.53748
	182.7	0.0795898	128.827		182.7	79.4672	-6.51404
	182.8	0.0600586	128.823		182.8	79.5197	-6.53821
	182.9	0.338867	128.89		182.9	80.2601	-6.47424
	183	0.688965	128.809		183	81.1586	-6.98047
	183.1	0.248535	128.598		183.1	80.0962	-7.53503
	183.2	-0.226074	129.229		183.2	76.225	-7.00781
	183.3	-0.616455	129.57		183.3	74.0922	-6.56799
	183.4	-0.871826	129.57		183.4	79.3187	-5.56165
	183.5	-0.650146	129.573		183.5	78.4602	-8.57336
	183.6	-0.939941	129.745		183.6	78.1484	-6.61719
	183.7	-2.29468	129.732		183.7	78.4375	-5.72742
	183.8	-0.303223	129.8		183.8	78.6001	-5.521
	183.9	1.66797	130.324		183.9	78.5046	-5.74451
	184	1.69043	129.62		184	78.9618	-5.87183
	184.1	0.763916	129.766		184.1	79.0774	-6.02344
	184.2	0.292725	130.659		184.2	79.7484	-5.51013
	184.3	0.15625	130.955		184.3	79.9453	-5.29065
	184.4	0.384277	131.361		184.4	80.0618	-5.25
	184.5	0.78833	131.598		184.5	80.3118	-5.10938
	184.6	0.835205	131.379		184.6	80.4946	-5.09607
	184.7	0.513916	130.785		184.7	80.5891	-5.3031
	184.8	0.442139	130.353		184.8	80.5586	-5.7218
	184.9	0.30835	130.169		184.9	80.3571	-5.9679
	185	0.029541	129.766		185	80.1273	-6.25232
	185.1	-0.26416	129.481		185.1	79.818	-6.59302
	185.2	-0.482178	129.279		185.2	79.3828	-7.01563
	185.3	-0.708496	129.187		185.3	78.9304	-7.47583
	185.4	-1.03857	129.113		185.4	78.5211	-7.89441
	185.5	-1.01587	129.025		185.5	78.2094	-8.17261
	185.6	-1.19312	128.826		185.6	77.8929	-8.32349
	185.7	-1.32422	128.659		185.7	77.6976	-8.42969
	185.8	-1.31006	128.656		185.8	77.6563	-8.57104
	185.9	-1.16797	128.633		185.9	77.7782	-8.62024
	186	-0.799316	128.704		186	78.3086	-8.45703
	186.1	-0.21582	128.951		186.1	79.0048	-8.11475
	186.2	0.374023	129.237		186.2	79.6836	-7.7937
	186.3	0.737305	129.409		186.3	80.3438	-7.5343
	186.4	0.97583	129.602		186.4	80.8173	-7.29285
	186.5	1.19751	129.747		186.5	81.1891	-7.05945
	186.6	1.29517	129.962		186.6	81.4329	-6.83984
	186.7	1.32568	130.139		186.7	81.4938	-6.5813
	186.8	1.27271	130.337		186.8	81.4063	-6.35156
	186.9	1.17969	130.504		186.9	81.2258	-6.146
	187	1.02808	130.544		187	81.036	-6.03674
	187.1	0.871826	130.527		187.1	80.8547	-5.98352
	187.2	0.776611	130.482		187.2	80.6321	-6.02576
	187.3	0.643799	130.382		187.3	80.4453	-6.01404
	187.4	0.496094	130.305		187.4	80.2384	-6.06091
	187.5	0.395264	130.245		187.5	80.0422	-6.17651
	187.6	0.342041	130.173		187.6	79.8547	-6.33667
	187.7	0.31958	130.084		187.7	79.7446	-6.4906
	187.8	0.26709	130.036		187.8	79.6727	-6.62183
	187.9	0.215576	129.975		187.9	79.6344	-6.68591
	188	0.18042	129.98		188	79.7172	-6.74219
	188.1	0.168701	130.004		188.1	79.8265	-6.70471
	188.2	0.131104	129.969		188.2	79.829	-6.60229
	188.3	0.178711	129.995		188.3	79.7852	-6.47961
	188.4	0.254639	130.039		188.4	79.7399	-6.33276
	188.5	0.3396	130.071		188.5	79.6813	-6.16089
	188.6	0.41626	130.107		188.6	79.6532	-6.04138
	188.7	0.521729	130.191		188.7	79.7227	-6.05078
	188.8	0.639648	130.219		188.8	79.8578	-6.21948
	188.9	0.573975	129.989		188.9	79.8562	-6.61804
	189	0.239014	129.557		189	79.6227	-7.203
	189.1	0.133301	129.405		189.1	79.3406	-7.72815
	189.2	0.0600586	129.341		189.2	79.1157	-8.00854
	189.3	-0.0187988	129.36		189.3	78.9915	-7.90002
	189.4	-0.0109863	129.545		189.4	79.0641	-7.49915
	189.5	0.133545	129.927		189.5	79.1632	-7.05859
	189.6	0.31543	130.328		189.6	79.4188	-6.42969
	189.7	0.427979	130.672		189.7	79.6829	-5.75391
	189.8	0.532715	130.95		189.8	79.8469	-5.27734
	189.9	0.643555	131.094		189.9	79.9757	-5.04688
	190	0.732666	131.243		190	80.0499	-4.85083
	190.1	0.79834	131.305		190.1	80.0875	-4.67725
	190.2	0.872559	131.369		190.2	80.1938	-4.53589
	190.3	0.956055	131.423		190.3	80.4	-4.40393
	190.4	0.993652	131.393		190.4	80.6273	-4.41174
	190.5	1.02563	131.371		190.5	80.8212	-4.46326
	190.6	1.03589	131.34		190.6	81.0023	-4.5188
	190.7	1.07642	131.332		190.7	81.0469	-4.56555
	190.8	1.06323	131.293		190.8	80.8915	-4.64221
	190.9	1.03735	131.25		190.9	80.7906	-4.6593
	191	1.02734	131.234		191	80.7539	-4.65698
	191.1	0.997559	131.211		191.1	80.7531	-4.57581
	191.2	0.951416	131.169		191.2	80.7711	-4.50623
	191.3	0.917969	131.124		191.3	80.7953	-4.41492
	191.4	0.880371	131.07		191.4	80.7899	-4.33899
	191.5	0.832031	131.061		191.5	80.8093	-4.27893
	191.6	0.751465	131.037		191.6	80.8077	-4.23828
	191.7	0.691406	131.046		191.7	80.8134	-4.18518
	191.8	0.626465	131.041		191.8	80.7532	-4.17188
	191.9	0.587402	131.027		191.9	80.6305	-4.23596
	192	0.58667	131.008		192	80.4984	-4.30859
	192.1	0.587402	131.007		192.1	80.3243	-4.38196
	192.2	0.566406	130.976		192.2	80.1296	-4.42419
	192.3	0.549072	130.962		192.3	79.9211	-4.47498
	192.4	0.516357	130.928		192.4	79.6782	-4.55383
	192.5	0.470215	130.866		192.5	79.4133	-4.60852
	192.6	0.434326	130.837		192.6	79.1805	-4.65857
	192.7	0.419434	130.831		192.7	79.1383	-4.69836
	192.8	0.371094	130.798		192.8	79.1047	-4.73047
	192.9	0.340576	130.784		192.9	79.1281	-4.78284
	193	0.293701	130.738		193	79.2086	-4.79993
	193.1	0.28418	130.716		193.1	79.2797	-4.82581
	193.2	0.292969	130.729		193.2	79.3414	-4.87878
	193.3	0.31543	130.732		193.3	79.389	-4.9469
	193.4	0.328857	130.726		193.4	79.4352	-4.97644
	193.5	0.377197	130.753		193.5	79.5023	-4.97888
	193.6	0.414795	130.781		193.6	79.5773	-4.95154
	193.7	0.395996	130.77		193.7	79.5376	-4.98669
	193.8	0.355469	130.749		193.8	79.3469	-5.03894
	193.9	0.258545	130.691		193.9	79.1484	-5.03284
	194	0.140625	130.624		194	79.0071	-4.95935
	194.1	-0.0422363	130.542		194.1	78.7438	-5
	194.2	-0.199951	130.464		194.2	78.3492	-5.10388
	194.3	-0.382813	130.374		194.3	77.8242	-5.29919
	194.4	-0.515137	130.287		194.4	77.5618	-5.64294
	194.5	-0.458008	130.202		194.5	77.6149	-5.97412
	194.6	-0.368652	130.12		194.6	77.7501	-6.27881
	194.7	-0.250732	130.039		194.7	77.9993	-6.58276
	194.8	-0.111084	129.956		194.8	78.1743	-6.95227
	194.9	0.0419922	129.902		194.9	78.3563	-7.34924
	195	0.253906	129.881		195	78.6212	-7.60229
	195.1	0.435059	129.844		195.1	78.8875	-7.59375
	195.2	0.518555	129.852		195.2	79.1367	-7.39917
	195.3	0.587402	129.899		195.3	79.3063	-7.125
	195.4	0.656006	129.954		195.4	79.3555	-6.83508
	195.5	0.71167	130.038		195.5	79.4008	-6.55078
	195.6	0.720947	130.128		195.6	79.4938	-6.36243
	195.7	0.786621	130.245		195.7	79.6133	-6.27026
	195.8	0.866211	130.413		195.8	79.7516	-6.11804
	195.9	0.963867	130.627		195.9	79.8702	-5.97498
	196	1.00464	130.773		196	79.9602	-5.8562
	196.1	0.977295	130.859		196.1	80.0258	-5.71252
	196.2	0.958496	130.918		196.2	80.0602	-5.56714
	196.3	0.856934	130.934		196.3	79.9265	-5.43909
	196.4	0.714111	130.925		196.4	79.6008	-5.37732
	196.5	0.533447	130.886		196.5	79.3438	-5.27502
	196.6	0.31543	130.81		196.6	79.0836	-5.25854
	196.7	0.118652	130.66		196.7	78.6937	-5.52966
	196.8	-0.0791016	130.469		196.8	78.3391	-5.79138
	196.9	-0.301758	130.125		196.9	78.0618	-6.16943
	197	-0.448486	129.754		197	77.8641	-6.81165
	197.1	-0.51416	129.411		197.1	77.7743	-7.37646
	197.2	-0.492432	129.116		197.2	77.7524	-7.93201
	197.3	-0.388428	128.869		197.3	77.7399	-8.37268
	197.4	-0.26416	128.618		197.4	77.8634	-8.71716
	197.5	-0.0581055	128.526		197.5	78.1696	-8.97266
	197.6	0.167236	128.68		197.6	78.5804	-9.03284
	197.7	0.466309	128.895		197.7	78.9977	-8.91406
	197.8	0.80542	129.228		197.8	79.3977	-8.54834
	197.9	1.14038	129.605		197.9	79.8805	-7.96558
	198	1.34204	129.968		198	80.2102	-7.35938
	198.1	1.3772	130.264		198.1	80.2211	-6.78992
	198.2	1.37964	130.479		198.2	80.275	-6.30774
	198.3	1.37256	130.622		198.3	80.3649	-6.08435
	198.4	1.34521	130.768		198.4	80.3579	-5.95776
	198.5	1.29297	130.891		198.5	80.1664	-5.80933
	198.6	1.19751	130.978		198.6	79.9219	-5.68823
	198.7	1.1084	131.055		198.7	79.8024	-5.51563
	198.8	1.01953	131.093		198.8	79.7539	-5.26636
	198.9	0.914795	131.058		198.9	79.7172	-5.04297
	199	0.823242	131.001		199	79.7125	-4.90857
	199.1	0.72876	130.924		199.1	79.5781	-4.98755
	199.2	0.606201	130.841		199.2	79.2938	-5.25549
	199.3	0.568604	130.816		199.3	79.0836	-5.5249
	199.4	0.528076	130.784		199.4	79.139	-5.64221
	199.5	0.520996	130.753		199.5	79.293	-5.57178
	199.6	0.679443	130.767		199.6	79.4688	-5.49304
	199.7	0.918701	130.824		199.7	79.7281	-5.43518
[truncated: 7,999 more rows]

## Sheet: Figure 6
Panel A	CYTOX Blue+MLL-AF9 (%)																		Panel C	Kaplan-Meier curve			Panel D	GFP+LSCs (%)								Panel E	CD3+CD8+(%)									WT-1+CD8+(%)
	6 hours									16 hours										Time(Days)	BC462	BC281		Day 10			Day 16			Day 24			Day 10			Day 16			Day 24			Day 10			Day 16			Day 24
	anti-murine Il1rl1 T-BsAbs (μg/ml	BC281+CD8				BC462+CD8				anti-murine Il1rl1 T-BsAbs (μg/ml	BC281+CD8				BC462+CD8					28	1			BC462	BC281		BC462	BC281		BC462	BC281		BC462	BC281		BC462	BC281		BC462	BC281		BC462	BC281		BC462	BC281		BC462	BC281
	0	13.5	14	13.2		14.6	13	14.1		0	15.6	18.3	19.7		15.6	18.3	19.7			28	1			0.87	0.54		1.05	0.78		1.14	0.8		14.5	20.3		11.8	19.8		8.08	29.1		1.45	1.87		1.05	7.93		6.35	15
	0.1	18.3	21.1	24.9		15.5	15.2	14.5		0.1	39.6213	50.1403	35.6241		19.9	20.6	21.1			29	1			0.89	0.46		0.98	0.79		1.19	0.8		10.2	18.1		9.5	21.3		6.49	31.1		1.39	1.95		2.84	10.07		7.2	13.2
	1	24.3	24.1	21.1		14.2	14.7	15.3		1	61.0799	61.0799	76.4376		22.9	22	20.9			29	1			0.75	0.48		1.15	0.82		1.13	0.67		13.9	19.7		9.8	22.1		7.35	32.2		1.48	1.85		3.02	6.37		6.45	12.8
	10	32.7	31	39.4		17.2	15.2	15.7		10	71.1781	74.7546	76.2272		23.8	24.3	22.7			30	1			0.69	0.56		1.21	0.69		2.01	0.88		13.4	18.3		13.9	18.9		5.43	28.3		1.69	2.3		2.68	9.31		6.5	11.9
																				30	1						1.13	0.89		1.75	0.95		11.3	15		13.4	20.3		5.8	26.8		1.57	2.1		2.75	8.56		5.8	14.8
Panel H	Kaplan-Meier curve																			30	1						1.1	0.81		1.86	1.01		13.5	16.4		11.3	17.9		7.5	27.7		1.49	2.01		2.31	7.69		5.97	11.7
	Time(Days)	BC462	BC281	CD8+T cells	BC462+CD8+ T cells	BC281+CD8+ T cells		GFP+LSCs(%)												37		1
	27	1						BC462	BC281	CD8+T cells	BC462+CD8+T cells	BC281+CD8+T cells								38		1
	28	1						3.46	1.45	1.86	2.26	1.05								39		1
	28	1						2.78	1.42	1.91	2.35	0.93								40		1
	29	1						3.23	1.38	1.8	1.84	0.9								41		1
	29	1						3.2	1.34	1.89	2.07	0.98								41		1
	30	1																		42		1
	30	1						CD3+CD8+(%)																																							Panel L	Kaplan-Meier curve
	30	1						BC462	BC281	CD8+T cells	BC462+CD8+T cells	BC281+CD8+T cells		Panel I	Kaplan-Meier curve							GFP+LSCs (%)						Panel J																				Time(days)	BC283
	30	1			1			1.91	13.5	5.74	4.68	23.7			Time(Days)	BC462	BC281	ALT803+BC462	ALT803	ALT803+BC281		BC462	BC281	ALT803	BC462+ALT803	BC281+ALT803			6 hours									16 hours										24	1
	31	1		1	1			2.09	16.2	7.1	6.72	20			27	1						3.46	1.45	2.28	2.72	1.15			anti-human IL1RL1 T-BsAbs (μg/ml	BC282+CD8				BC283+CD8				anti-human IL1RL1 T-BsAbs (μg/ml	BC282+CD8				BC283+CD8					24	1
	31	1						2.28	13.4	7.4	4.21	15			28	1						2.78	1.42	2.08	2.59	1.25			0	11.5	10.3	10.6		11.5	10.3	10.6		0	15.3488	13.9535	18.8372		17.8	14.5	17.5			25	1
	32	1		1				3.8	14.4	6.1	5.33	21.6			28	1						3.23	1.38	2.34	2.16	1.2			0.1	21.3	21.1	22.9		10.5	10	9.8		0.1	38.6046	33.9535	38.8372		21.6	14.7	12.3			26	1
	32														29	1			1			3.2	1.34	2.37	2.65	0.87			1	29.3	27.1	31.2		15.2	13.6	13.4		1	45.3488	43.7209	42.5581		20.5	17.5	17.3			26	1
	32				1			WT-1+CD8+(%)							29	1													10	37.8	36.5	40.4		15.5	15.4	14.8		10	91.8605	86.9767	99.5349		24.3	25.4	26			27	1
	33							BC462	BC281	CD8+T cells	BC462+CD8+T cells	BC281+CD8+T cells			30	1		1	1			CD3+CD8+(%)																										27	1
	34			1	1			3.34	9.9	5.02	8.09	11.2			30	1			1			BC462	BC281	ALT803	BC462+ALT803	BC281+ALT803																						60
	34				1			3.3	9.31	6.82	8.53	12.8			30	1						1.91	13.5	11.5	4.68	23.7																						60
	35				1			4.3	9.4	7.11	6.81	15.3			30	1			1			2.09	16.2	11.4	6.72	20																						60
	35			1	1			2.24	9.3	6.43	7.68	17.6			31	1		1				2.28	13.4	10.4	4.21	15																						60
	35			1	1										31	1			1			3.8	14.4	9.7	5.33	21.6																						60
	36				1			Il1rl1+Foxp3+(%)							32	1		1	1																													60
	36			1	1			BC462	BC281	CD8+T cells	BC462+CD8+T cells	BC281+CD8+T cells			32				1			WT-1+CD8+(%)																										60
	37			1	1			46.2	20	28.6	27	9.02			33			1	1			BC462	BC281	ALT803	BC462+ALT803	BC281+ALT803		Panel N	CD3+CD8+(106)			Ki-67+CD8+(%)			CD107a+CD8+(%)			IFN-γ+CD8+(%)			PD-1+CD8+(%)
	37				1			42.9	18.2	25	32.3	8.12			34			1	1			3.34	9.9	8.41	8.09	11.2			BC283	BC282		BC283	BC282		BC283	BC282		BC283	BC282		BC283	BC282
	37		1					36.4	16.7	33.3	26.7	11			34			1				3.3	9.31	7.6	8.53	12.8			0.96	2.43		20.5	24.6		9.86	25.2		4.96	14		38.2	21.2
	38		1	1				40	20	30.8	28.8	6.91			35				1	1		4.3	9.4	7.98	6.81	15.3			1.26	2.85		19.2	29.6		11.2	27.3		5.34	12.5		40	15.6
	38			1											36			1	1	1		2.24	9.3	8.14	7.68	17.6			1.36	2.74		18.6	29.2		10.5	26.4		5.85	15.2		41.8	17.4
	39		1												37			1
	39		1	1											37			1	1			Il1rl1+Foxp3+(%)
	40		1												37		1					BC462	BC281	ALT803	BC462+ALT803	BC281+ALT803
	40		1			1									38		1			1		46.2	20	29.9	42.2	5.56
	40		1			1									39		1	1		1		42.9	18.2	30.4	38.6	4.17
	41		1												39		1					36.4	16.7	30.3	26.5	5.56
	41		1												40		1			1		40	20	28.2	42.1	6.5
	42		1												40		1
	43		1												40		1
	43		1												41		1
	44					1									41		1
	45					1									42		1
	46					1									43		1
	50					1									43		1
	52					1									44					1
	54					1									45					1
	55					1									47					1
	60					1									49					1
	65					1									50					1
	70					1									54					1
															55					1
[truncated: 19 more columns]

## Sheet: Figure 7
Panel B	Kaplan-Meier curve
	Time(days)	Untreated	BC282 + T cells	T cells alone	BC283 + T cells
	106		1
	121		1
	106		1
	84			1
	86			1
	88			1
	86	1
	94	1
	97	1
	94				1
	94				1
	94				1
Panel C	Kaplan-Meier curve	Untreated	BC282 + T cells + IL15/IL15Ra	BC283 + T cells+ IL15/IL15Ra	BC282 + IL15/IL15Ra
	53
	21
	53
	46	1
	46	1
	60		1
	60		1
	60		1
	55		1
	60		1
	53			1
	49			1
	50			1
	50			1
	47			1
	52	1
	50	1
	50	1
	50	1
	50	1
	50	1
	50				1
	50				1
	51				1
	51				1
	52
	54
	58
	51				1

## Sheet: Supplementary Fig. 1
Panel A	IL1RL1 expression in healthy donors and AML patients with different cytogenetics.							Panel B	IL1RL1 expression in healthy donors (n=16) and AML patients with different cytogenetics.								Panel C	IL1RL1 expression in intermediate vs favorable-risk AML patients.			Kaplan-Meier survival curve for intermediate-risk AML patients stratified by IL1RL1low and IL1RL1high expression.				Panel D	IL1RL1+CD34+CD38-LSCs(%)			Panel F	IL1RL1 expression in HD and LSCs			Panel G	IL1RL1 expression in LSC and non-LSC leukemic cells
	HD	11q23/MLL	inv(16)	t(8;21)	t(15;17)	Complex			HD	t(15;17)	inv(16)	t(8;21)	11q23/MLL	Complex	Normal karyotype			AML patients with favorable	Patients with intermediate		Time (years)	IL1RL1low(n=45)	IL1RL1high(n=45)			CR	NR			HSCs	LSCs			LSC	non-LSC
	3.24844	3.18587	3.47897	4.92837	3.74416	3.04439			2.72438	3.74518	3.72609	3.93462	3.93756	3.46994	3.96			5.35426	7.0769		2.00274	1				1.6	8.33			0.87	12			0.482539	1.27381
	3.02049	3.57894	4.64097	3.7866	4.07468	3.39917			2.51086	3.5674	3.71239	4.48174	3.19041	3.80559	4.05			4.15194	2.8721		3.16986	0				3.57	26.7			0.85	12.4			4.86938	2.20821
	2.87888	2.72247	1.80735	5.82655	4.19377	4.06609			3.99437	4.28312	4.20635	3.55086	4.07907	3.5941	3.58			5.08307	2.9458		6.08219	0				2.55	13			1.7	11				0.549521
	2.88543	2.9542	4.70598	4.05745	3.66676	3.84298			3.57785	3.25887	4.37214	3.75512	3.51056	4.52586	4.3			4.47623	5.2872		0.671233	1				1.01	7.28				13.1				0.21661
	2.92441	3.82273	3.66107	4.2555	2.79701	2.36457			3.78591	5.41307	4.43229	4.35131	3.54325	3.84416	3.4			4.31738	1.4717		0.665753	1				0.78	2.51				18.8				0.0224459
	3.00222	3.8125	4.45286	3.57894	4.58496	2.79701			3.22846	3.68309	3.5764	3.91224	3.2437	3.70683	3.31			4.70716	7.796		1	1				9.27	8.93				18.8				0.489132
	2.99892	3.55459	3.96347	4.47897	4.83036	3.43296			3.06298	4.68337	3.4712	4.5032	3.62543	3.58342	3.85			4.06243	5.7037		0.419178	1				0.85	2.27				23.2				0.154324
	2.90552	3.56071	4.01346	7.507	3.94017	3.90689			3.23219	4.81488	3.87752	5.64257	3.80156	4.01831	3.47			4.34593	1.8739		0.0849315	1				1.93	4.82				22.2				0.0107598
	2.98918	3.848	3.97269	3.35755	4.52669	3.74953			3.24068	3.39927	3.62648	3.80885	3.27873	3.27146	4.24			4.54379	5.7432		0.753425	1				1.74	5.33				20.1				0.991463
	2.93713	4.39917	4.42626	3.93546	3.51096	3.60881			2.45828	3.88669	4.6228	4.18237	3.30436	3.89609	4.12			4.43205	2.5153		1.58082	1				3.66	5.05				8.57				0
	2.88889	3.41278	3.12102	3.8125	3.9542	6.07955			3.1171	3.24293	4.79372	7.28134	3.28077	3.25019	3.53			4.31201	4.1813		5.75342	0				3.4									0.0555011
	3.03639	3.6837	3.3147	7.38716	4.36807	5.18129			2.55858	4.07961	3.46764	4.25569	3.34766	3.13647	3.71			4.40725	2.8454		1.58904	1				3.07									0
	2.97813	3.45286	3.43962	6.11686	3.19377	5.83638			2.94356	3.63113	4.65227	4.59976	3.99939	3.40087	3.33			3.95326	3.1823		0.50137	1													0.0395455
	2.99849	2.07039	3.21723	2.75489	3.14568	5.69353			2.68523	4.00986	3.9871	4.52017	4.10428	3.65485	3.29			4.89991	4.1551		0.0821918	1													0
	2.97888	7.18587	3.60881	3.96347	2.80735	5.76004			2.70839	3.86672	4.15256	3.45606	5.34324	3.33488	3.26			4.18775	3.755		3.08767	0													0.0829069
	2.96576	4.22497	3.94017	4.07039	3.62059	5.73531			2.79801	3.62608	4.10681	4.80861	3.7041	3.8329	3.87			4.35254	1.3373		2.16986	1													0.326997
	3.07005	4.81506	3.44626	5.01792	2.99095	5.24298				3.83633	5.13095	3.68676	3.2499	3.33698	4.21			4.5966	7.9895		0.747945	1													1.20414
	2.95063	5.1249	5.65964	5.80349	3.58496	5.42729				4.43502	5.06832	5.93612	4.91236	3.96682	3.01			4.88047	5.0155		0.917808	1													0.199625
	2.87106	5.62703	4.61176	3.73877	6.57562	5.49881				3.9783	3.43036	4.0888	3.41748	3.36122	3.64			4.42834	5.2298		5.16438	0													0.0815033
	3.00917	5.44284	6.39419	5.35226	5.6732	5.63913				3.5176	4.03792	4.08442	3.37724	4.45388	3.77			4.03589	4.948		0.0821918	0													0.232292
	2.86499	5.35963	5.43626	3.96809	5.71933	5.19136				3.73281	3.8997	4.42734	3.50554	3.53865	3.43			4.69749	3.0958		1.33973	1													4.66221
	3.07216	8.22421	4.98156	3.95884	5.55938	5.49799				4.1532	4.07438	3.72335	3.87849	3.60522	3.89			5.66002	8.1265		0.410959	1													0.600745
	3.09235	5.21706	5.61226	5.74328	5.49532	5.83412				3.68457	4.00926	4.40468	3.58054	3.80242	3.59			4.87864	1.1483		0.0821918	1													0
	3.16681	5.89346	6.15785	8.57081	5.88758					4.1241	3.81105	4.86105	3.73482	3.82513	3.37			5.55409	0.9845		1.74795	0													0.280481
	3.28953	6.59047	5.28367	5.4999	6.28647					3.7042	4.31547	4.24723	3.46752	3.22317	3.42			5.13989	4.5936		0.663014	1													0.152248
	2.98621	5.42626	5.44883	7.00962	6.36263					4.06369	3.51211	4.10931	3.53726	4.42226	3.48			4.96426	0.6542		0.167123	0													0.013518
	2.92878	5.47051	5.71863	7.29458	5.10278					3.57709	4.69393	3.90588	4.53732	3.3413	3.98			4.36766	3.7825		1.83836	1													0.274649
	3.01029		6.30352	5.64068	6.32856					4.51327	4.84847	4.09345	3.55528	4.81232	3.5			4.66933	1.3723		1.58082	1													0.528271
	3.00911		5.69644	6.96302	5.82895					4.74416		6.24266	3.24039	3.50293	3.96			4.32133	5.4374		1.25205	0													0.0393069
	2.97549		5.73448	6.1442	5.67347					3.69035		3.41409	3.60103	6.60664	3.56			4.07428	3.0989		4.58356	0													0.813935
	2.94177		5.34027	5.74706	6.34838					3.36193		4.01976	3.16043	3.51438	3.6			5.33365	8.9863		0.835616	1													2.34852
	2.86644		5.62995	5.67117	5.63107					3.52909		3.87154	3.51402	3.22041	3.58			4.19532	4.2764		0.334247	1													0
	2.80672		5.77592	6.03467	5.31					4.04238		3.37838	4.06898	4.98402	3.43			4.3083	3.49		0.49589	1													6.58736
	2.88304		5.57522	5.67024	5.35723					3.94624		4.18086	3.60711	3.66563	3.75			4.52679	2.0913		0.50411	1													0.0248019
	2.85177		5.97773	8.22289	5.48906					4.44099		5.3557	4.62326	3.80465	6.18			4.31399	4.556		0.161644	0													0.0828661
	2.94981		5.90212	6.14218	5.97285					4.06554		4.09144	3.54518	3.64901	3.84			5.1507	3.623		2.25205	1													0
	2.9979		5.71285	5.45924	5.7471					4.42789		6.53207	3.8491	3.49953	3.67			5.50268	3.7398		1.66849	1													2.5509
	2.99383		5.62173	5.59722	5.95315							3.99797	3.34779	4.0473	3.37			5.09503	8.3788		1.00274	1													0.778124
	3.87774		5.68917	5.70028	5.37983							5.92654		3.71398	4.52			4.51853	3.7922		2.83562	0													3.28762
	3.30743		6.93251	5.5672								3.85415		3.74053	3.45			5.10069	6.8145		0.246575	0													0.782157
	3.853		5.59625	6.88978										4.66152	4.06			4.20548	6.1358		2.16986	1													0.588197
	3.32193		5.36506	7.24214										3.22343	3.89			4.8423	4.2904		1.83836	0													3.85804
	3		5.51756	5.75052										3.5674	3.36			5.34959	7.885		0.0767123	0													1.20256
	3.6893		5.23413	5.45623										3.68647	3.61			4.92219	0.8199		0.167123	1													1.41046
	3.43962		5.47309	7.19485										3.62763	4.27			4.88585	6.1331		0.580822	1													2.32141
	3.88753		5.38772	6.57289										3.79679	4			4.86203	0.8358		4.67397		1												2.504
			5.25016	6.62681										3.45745	3.24			5.4054	7.8451		2.33973		1												2.85608
			5.28802	5.72473										3.66379	4.51			4.69662	4.6923		0.671233		1												0.833721
			5.56382	5.60913											5.13			4.27676	1.662		2.41644		0												4.85318
			5.32622	6.24079											3.38			5.10282	3.7527		4.08767		0												1.33533
			5.89769	6.14805											5.06			4.36666	4.2604		0.243836		1												2.1318
			5.6112	8.25962											3.27			4.98899	7.3833		1.66575		1												1.15309
			5.77918	5.97473											3.32			4.32574	5.6704		0.0821918		1												2.00406
				6.02285											3.5			4.61641	7.9644		0.671233		0												4.02348
				5.39126											3.49			4.67247	4.7125		1.33973		1												3.78083
				7.17132											3.66			5.97335	7.7313		0.747945		0												0.695075
				6.66818											3.58			4.35471	6.0072		0.50411		1												3.13926
															3.37			4.50395	4.5334		0.917808		1												3.92675
															4.52			5.34931	4.1097		1.41918		1												0.961469
															3.2			5.24635	9.4148		4.49863		1												1.78665
															3.48			4.33909	3.8722		3.92055		1												0.461801
															3.77			5.16486	2.2551		3.42192		0												4.10216
															3.21			5.4635	6.8928		1.24932		1												1.07921
															3.19			5.24183	4.2256		0.419178		0												0.583475
															4.43			5.24237	6.3337		1.91507		0												0.789041
															3.58			5.45619	2.1633		0.832877		1												3.61359
															3.42			4.99766	1.3895		1.24658		1												1.2185
															3.27			5.26126	4.4174		0.832877		1												0.903931
															3.31			5.47579	8.0428		0.665753		0												1.99926
															3.44			4.69414	1.1862		3.49863		0												0.615215
															3.4			4.32386	4.08		0.580822		1												3.38647
															3.53			4.37496	6.1864		1.33425		0												0.569306
															3.74			4.3303	3.064		1.33151		1												2.07167
															3.69			4.02214	6.0225		1.32877		1												1.43554
															3.16			3.94055	7.5348		7.83836		0												1.83154
															3.34			4.35436	7.6702		1.00274		1												2.98969
															3.52			4.28838	8.4518		0.246575		1												1.13483
															4.97			4.84839	4.4697		0.830137		1												2.75691
															4.38			5.08724	7.7496		0.832877		1												2.3556
															3.65			5.41358	5.6166		0.50411		1												4.49703
															3.54			4.47997	5.6725		0.589041		1												5.36122
															3.49			5.6163	3.7265		2.00274		1												3.59502
															3.55			4.81806	3.6327		2.50685		1												0.63485
															3.33			4.61882	3.3609		0.334247		1												0.23229
															3.28			4.97129	3.2631		4.24932		0												2.99114
															3.9			4.3148	5.5353		3.91781		0												3.58256
															3.91			4.59399	8.608		0.665753		1												0.465864
															3.96			4.31131	3.5757		0.586301		1												0.765014
															3.37			5.18088	1.3215		4.33151		0												0.921116
															3.51			4.38321	3.3325		2.08493		1												1.28378
															3.81			4.28018	7.9662																0.944771
															3.65			4.36781	6.1961																1.3032
															3.62			4.76514	4.3943																5.7346
															3.74			5.95562	2.9045																4.4518
															3.63			4.32587	0.9292																0.206009
															3.54			5.37959																	3.70419
															3.57			4.82349																	1.55845
															4.29			4.82196																	0.352921
															3.4			4.30182																	3.5098
															4.72			4.15381																	1.46454
															3.49			5.04164																	4.82264
															4.51			5.17415																	3.67649
															3.28			4.37337																	1.5147
															3.56			4.3325																	2.5707
															3.93			4.41615																	4.08084
															3.56			4.41503																	1.70528
															3.34			4.29876																	2.14601
															3.35			4.33347																	0.242028
															3.44			4.31875																	2.40961
															3.36			4.82603																	4.00408
															3.51			4.33704																	2.4256
															3.6			5.36675																	5.82875
															3.2			5.12218																	0.122157
															3.56			4.33111																	1.97847
															3.81			5.15152																	1.22348
															3.69			5.29065																	0.238954
															3.42			4.68745																	4.62638
															3.74			4.35796																	4.02294
															3.26			4.91658																	0.268294
															3.41			4.56626																	0.896033
															3.66			4.78608																	0.726075
															3.43			4.24144																	2.4722
															3.46			3.9867																	3.92699
															3.19			4.60763																	0.324558
															3.72			4.19685																	1.80578
															3.5			4.76022																	5.90156
															3.48			5.06627																	0.939288
															3.89			4.71434																	2.26805
															3.82			5.28412																	5.74
															3.58			4.32972																	1.63274
															3.64			4.46047																	5.15408
															3.9			4.02909																	1.04971
															3.41			4.21189																	2.56957
															3.39			4.58957																	3.1883
															3.45			5.14483																	2.10618
															4.76			4.3333																	0.628212
															3.57			5.15624																	3.27434
															3.35			5.14242																	1.05233
															4.02			5.24432																	0.132139
															3.92			4.91019																	2.52625
															3.92			4.943																	1.73243
															3.52			5.06474																	4.10173
															4.87			4.88598																	3.05782
															3.84			4.99172																	2.04164
															3.99			5.1688																	1.74642
															3.23			4.71165																	2.75651
															3.47			4.72807																	1.45241
															3.49			4.55414																	0.80248
															3.67			5.14988																	2.97533
															3.75			5.21195																	1.02899
															3.33			4.6438																	2.60282
															3.38			4.29395																	2.15811
															3.54			4.37869																	4.05241
															6.12			4.29865																	2.78122
															3.17			4.18086																	4.52201
															3.56			4.65272																	2.78832
															3.56			5.13481																	1.98965
															3.83			4.3478																	0.922824
															4.82			4.21978																	1.54217
															3.4			4.72681																	2.79373
															3.39			4.64345																	0.273775
															3.77																				2.23621
															3.57																				2.06243
															5.74																				1.90584
															3.35																				1.366
															3.29																				0.702848
															3.46																				1.67983
															3.77																				4.48184
															3.73																				3.05286
															5.14																				0.785904
															4.24																				3.89292
															3.88																				0.38258
															3.51																				0.427697
															3.59																				1.11749
															3.47																				2.73824
															3.64																				1.47465
															4.03																				3.04101
															3.48																				0.171763
															4.62																				0.266864
															3.49																				0.570231
															4.39																				1.02566
															3.23																				0.822033
															3.48																				0.568501
															3.33																				2.16995
															4.19																				0.332373
															3.67																				0.0715883
															3.28																				0.924821
															4.92																				2.62681
															4.41																				1.22888
															3.43																				0.625628
															3.62																				1.00723
															3.51																				0.695147
															4.04																				1.16418
															3.77																				5.33786
															3.48																				0.422814
															3.88																				0.392674
															3.3																				0.498046
															3.9																				1.21398
															3.66																				2.90085
															3.71																				0.334997
															3.3																				3.0904
															3.92																				1.69955
															3.42																				4.0892
															3.5																				3.04757
															3.91																				5.57617
															4.12																				3.59493
															3.42																				3.49794
															4.02																				3.18372
															3.34																				3.50326
															3.98																				4.16569
															3.94																				0.551449
															4.16																				5.1935
															3.71																				2.61233
															3.62																				1.89264
															3.28																				5.78964
															3.39																				4.92759
															3.38																				1.70956
															3.83																				0.998319
															3.37																				0.176752
															3.49																				1.14848
															5.26																				4.31149
															3.53																				2.61573
															3.69																				1.90663
															3.45																				0.548466
															3.79																				3.56693
															5.01																				4.28236
															3.45																				4.99523
															3.97																				2.8293
															3.57																				0.128021
															3.73																				0.675306
															3.47																				1.10298
															3.64																				1.19573
															3.64																				3.17221
															3.51																				2.32638
															3.33																				0.125085
															3.49																				2.84103
															3.31																				0.468641
															3.77																				1.88071
															3.42																				0.267744
															3.99																				2.63196
															3.52																				0.78146
															4.36																				2.75945
															3.54																				3.15282
															4.21																				2.00971
															3.12																				1.50631
															4.02																				3.14073
															3.83																				3.02814
															3.84																				0.976883
															3.56																				2.92047
															3.62																				1.37161
															4.62																				2.16905
															3.8																				2.95678
															3.52																				1.44163
															5.75																				0.0967355
															3.95																				1.18605
															3.31																				1.29819
															4.39																				1.10998
															3.4																				0.321941
															3.62																				0.640714
															3.46																				0.162135
															3.45																				2.13297
															3.33																				1.57336
															3.39																				1.56981
															4.15																				0.35281
															4.02																				0.488317
															3.35																				0.510417
															3.47																				3.69484
															3.75																				2.35895
															3.4																				5.3667
															3.3																				0.0576596
															3.11																				1.50774
															3.83																				0.0704731
															3.48																				0.572487
															4.06																				0.126794
															3.44																				1.14426
															3.81																				0.644857
															3.56																				0.882731
															3.48																				0.194658
															3.65																				2.03602
															3.32																				3.14393
															3.68																				0.167467
															3.59																				3.80536
															3.45																				2.09782
															3.53																				3.02118
															5.71																				0.690296
															3.71																				0.462024
															3.59																				1.35347
															5.68																				3.81541
															3.52																				2.76232
															3.4																				2.88714
															3.31																				0.915682
															3.52																				2.49163
															3.48																				0.614373
															3.6																				0.238119
															3.35																				0.962214
															4.67																				0.749132
															3.56																				2.59008
															3.88																				3.15869
															3.94																				1.22191
															3.52																				4.00152
															3.6																				3.55374
															3.38																				4.07698
															3.7																				2.12052
															3.48																				6.7517
															3.47																				3.12136
															3.45																				2.67329
															3.57																				3.03038
															3.9																				5.18273
															3.3																				1.87244
															3.32																				5.24043
															3.55																				0.568223
															4.68																				3.65093
															3.59																				1.30925
															3.54																				0.896457
															3.43																				1.6908
															3.32																				2.79768
															5.55																				0.724075
															3.46																				1.92968
															3.4																				0.843384
															4.35																				2.88446
															3.38																				0.128282
															3.43																				1.71834
															3.34																				4.91245
															3.22																				1.15593
															3.72																				3.21314
															4.69																				5.1421
															4.11																				3.26677
															3.44																				4.37006
															3.35																				3.67303
															3.64																				4.38581
															3.43																				1.03917
															4.04																				4.68871
															3.4																				3.69991
															3.46																				4.02887
															3.64																				1.12239
															3.92																				1.70154
															3.58																				1.81795
															3.32																				1.19498
															3.42																				0.318815
															3.53																				5.88399
															3.8																				0.154784
															6.26																				4.64969
															3.27																				5.00159
															3.89																				1.85353
															4.17																				2.64918
															3.55																				1.61915
															3.45																				1.84455
															3.49																				1.78024
															3.69																				1.22814
															5.11																				1.23872
															5.02																				0.235756
																																			1.28265
																																			0.77673
																																			0.159463
																																			2.04665
																																			2.9318
																																			0.17318
																																			1.71757
																																			3.66271
																																			1.96008
																																			1.86892
																																			0.431947
																																			0.847725

## Sheet: Supplementary Fig. 3
Panel A	Frequencies of CD8+ T cells in NR and CR		Panel B	Frequencies of CD8+IFN-γ+T cells in NR and CR.			Panel C	Frequency of CD4+FOXP3+ regulatory T cells in NR and CR.
NR	CR			NR	CR			NR	CR
9.7	26.3			6.4	23.9			15.6	2.3
13.9	8.8			0.12	49.6			18.8	6.4
11.8	11.2			7.73	32.9			24	8.92
2.54	14.6			2.56	8.1			11.5	12.8
8.67	13.9			25.3	7.12			15.1	13.5
11	11.9			1.79	34.5			8.02	14.3
1.58	34.6			12.1	23.1			14.2	2.9
4.31	4.43			12	15.3			12.1	3.08
6.7	18.8			13.5	13			21.4	1.36
3.75	16.8			27.1	27.6			9.94	9.76
	20.7				30.7				14.1
	12.8				9.2				12.4

## Sheet: Supplementary Fig. 4
Panel B			Panel C								Panel D									Panel E
ST2f/f	ST2f/f Mx1Cre		PB donor (%)									BM donor (%)									BM LSK (%)
5.78	0.048		6 wks			12 wks			20 wks			6 wks			12 wks			20 wks			6 wks			12 wks			20 wks
6.13	0.057		ST2f/f	ST2f/f Mx1Cre		ST2f/f	ST2f/f Mx1Cre		ST2f/f	ST2f/f Mx1Cre		ST2f/f	ST2f/f Mx1Cre		ST2f/f	ST2f/f Mx1Cre		ST2f/f	ST2f/f Mx1Cre		ST2f/f	ST2f/f Mx1Cre		ST2f/f	ST2f/f Mx1Cre		ST2f/f	ST2f/f Mx1Cre
5.95	0.06		37.3	47.9		29.7	23.7		26.9	28.4		76.1	70.4		76	69.4		87.3	77.4		4.97	2.82		0.47	0.33		2.38	1.86
			52.3	41.9		26.4	24.8		30.1	26.6		60	87.8		61	87		84.8	76.8		6.34	3.14		0.53	0.39		2.78	2.11
			58.2	40.2		28	25.3		30.8	27.8		70.4	71		69.5	70.3		84.9	78		3.69	3.95		0.54	0.38		2.4	2.36
			51.5	35.2					32	28.4		68	65.5		67.8	64		80.5	78.3		3.7	4.89		0.49	0.44		2.6	1.97
			46.1	37.4					29.7	25.3
			32.9	50.9					28.2	23.4
			44.3	42					27.6	25.9
			28.4	29.9						25.3
			40.7	28.6
Panel F								Panel G									Panel H
BM LT-HSCs (%)									BM ST-HSCs (%)									BM GMPs (%)
6 wks			12 wks			20 wks			6 wks			12 wks			20 wks			6 wks			12 wks			20 wks
ST2f/f	ST2f/f Mx1Cre		ST2f/f	ST2f/f Mx1Cre		ST2f/f	ST2f/f Mx1Cre		ST2f/f	ST2f/f Mx1Cre		ST2f/f	ST2f/f Mx1Cre		ST2f/f	ST2f/f Mx1Cre		ST2f/f	ST2f/f Mx1Cre		ST2f/f	ST2f/f Mx1Cre		ST2f/f	ST2f/f Mx1Cre
6.01	4.63		2.29	1.32		4.09	4.05		5.15	6.7		9.78	7.69		15.2	15.2		13.9	15.8		13.6	10.8		11.6	9.83
6.08	3.57		2.05	1.03		4.31	3.37		3.92	1.47		17.1	5.86		12.6	17		16.4	13.8		15.3	8.79		11.1	7.48
5.48	4.78		2.13	1.58		4.89	2.45		4.44	5.64		16.9	4.53		12.6	7.74		18.3	19.6		12.6	8.66		11.1	6.4
5.9	5.6		2.19	1.34		5.93	3.19		4.6	9.04		5.77	4.37		13.7	12.1		31.7	11		12.6	9.21		16.2	8.25
Panel I									Panel J								Panel K
BM MPPs (%)									BM CMPs (%)									BM CMPs (%)
6 wks			12 wks			20 wks			6 wks			12 wks			20 wks			6 wks			12 wks			20 wks
ST2f/f	ST2f/f Mx1Cre		ST2f/f	ST2f/f Mx1Cre		ST2f/f	ST2f/f Mx1Cre		ST2f/f	ST2f/f Mx1Cre		ST2f/f	ST2f/f Mx1Cre		ST2f/f	ST2f/f Mx1Cre		ST2f/f	ST2f/f Mx1Cre		ST2f/f	ST2f/f Mx1Cre		ST2f/f	ST2f/f Mx1Cre
14	23.2		81.2	77.6		72.6	69.7		19.1	16.6		20.4	23.7		8.64	15.9		34.5	31.5		25	23.2		23.3	25.2
10.6	38.7		75	80		75	67.7		17.8	19.7		17.1	10.8		8.56	14		26.5	31		25.5	26.7		25.7	27.1
15.6	19.3		75.1	74.6		72.8	80.5		14.7	13.8		19.2	15.5		12.2	9.97		26	30.4		26.5	29.3		25.6	29.1
13.3	14.7		84.1	81.5		62.6	77.5		15.7	17.6		10.1	10.7		19	8.53		23.9	34.5		27.6	26		20	28.1

[truncated: 23 more sheets: Supplementary Fig. 5, Supplementary Fig. 6, Supplementary Fig. 7, Supplementary Fig. 9, Supplementary Fig. 10, Supplementary Fig. 12, Supplementary Fig. 13, Supplementary Fig. 14, Supplementary Fig. 15, Supplementary Fig. 16, Supplementary Fig. 17, Supplementary Fig. 18, Supplementary Fig. 19, Supplementary Fig. 20, Supplementary Fig. 21, Supplementary Fig. 22, Supplementary Fig. 23, Supplementary Fig. 24, Supplementary Fig. 25, Supplementary Fig. 26 …]
